# Supplementary material for: RNA sequencing uncovers key players of cartilage calcification: potential implications for osteoarthritis pathogenesis
Source: Rheumatology (Oxford). 2024 Oct 21;64(5):3151–9. doi: 10.1093/rheumatology/keae587 (PMC12048056; doi:10.1093/rheumatology/keae587)
Supplement: keae587_Supplementary_Data [file keae587_supplementary_data.zip › keae587_Supplementary_Data/rhe-24-0644-File002.xlsx]

## Sheet: Sheet1
Gene	Forward primer (5’ → 3’)	Reverse primer (3’ → 5’)
GAPDH	GAT TTG GTC GTA TTG GGC GC	CTC GCT CCT GGA AGA TGG TG
ERRFI1	GAGCAGTCGCAGTGAGTTTA	TCATCGGAGCAGATTTGGAAG
NGF	ACAGTTTTACCAAGGGAGCAG	TGTGGTTCCGCCTGTATG
INHBA	ACGGGTATGTGGAGATAGAGG	TGGAAATCTCGAAGTGCAGC
RCAN1	TCTTATATGCCATCTCCAAGCTG	CCTCATTCTTTCCATTTCCTCTTC
TNFRSF12A	CTGAGCCTGACCTTCGTG	ACATTGTCACTGGATCAGCG
COL9A1	TGTGTCCCAATGCCTGTC	CCTTGTGTCCTTGTCTTCCTG
CNMD	ACTCCGACAAAGTTCCCATTG	CACAGCTCCCGAAATGAGG
G0S2	CCACTAAGGTCATTCCCGC	ACGTACAGCTTCACCATCTTC
