# Supplementary material for: RNA sequencing uncovers key players of cartilage calcification: potential implications for osteoarthritis pathogenesis
Source: Rheumatology (Oxford). 2024 Oct 21;64(5):3151–9. doi: 10.1093/rheumatology/keae587 (PMC12048056; doi:10.1093/rheumatology/keae587)
Supplement: keae587_Supplementary_Data [file keae587_supplementary_data.zip › keae587_Supplementary_Data/rhe-24-0644-File003.xlsx]

## Sheet: DE results mCHs CPP2 vs NT
GeneID	Gene_Name	gene_biotype	baseMean	log2FoldChange	lfcSE	stat	pvalue	padj	Regulation
ENSMUSG00000026258	Snorc	protein_coding	5775.31	-1.57238	0.0738674	-21.2865	1.5153e-100	7.92424e-97	down_regulated
ENSMUSG00000047139	Cd24a	protein_coding	4664.29	-1.7928	0.0920597	-19.4743	1.81329e-84	2.70932e-81	down_regulated
ENSMUSG00000026668	Ucma	protein_coding	4274.74	-1.5539	0.0811031	-19.1595	8.05947e-82	1.05367e-78	down_regulated
ENSMUSG00000074934	Grem1	protein_coding	578.444	-4.84383	0.267516	-18.1067	2.82235e-73	2.45991e-70	down_regulated
ENSMUSG00000021613	Hapln1	protein_coding	1839.5	-2.12284	0.118095	-17.9757	3.02172e-72	2.25744e-69	down_regulated
ENSMUSG00000031239	Itm2a	protein_coding	4002.01	-1.56246	0.0876071	-17.8348	3.79352e-71	2.64509e-68	down_regulated
ENSMUSG00000022025	Cnmd	protein_coding	4562.94	-1.78923	0.112508	-15.9032	6.02222e-57	3.31507e-54	down_regulated
ENSMUSG00000031610	Scrg1	protein_coding	1477.89	-2.03512	0.129057	-15.7692	5.06847e-56	2.65055e-53	down_regulated
ENSMUSG00000041559	Fmod	protein_coding	2262.88	-1.78731	0.116553	-15.3348	4.47771e-53	2.12874e-50	down_regulated
ENSMUSG00000031633	Slc25a4	protein_coding	2820.28	-1.66604	0.110094	-15.133	9.81894e-52	4.46506e-49	down_regulated
ENSMUSG00000032383	Ppib	protein_coding	3100.68	-1.40359	0.0932107	-15.0582	3.04753e-51	1.32809e-48	down_regulated
ENSMUSG00000070436	Serpinh1	protein_coding	5555.26	-1.40726	0.0980057	-14.3589	9.36622e-47	3.16004e-44	down_regulated
ENSMUSG00000025776	Crispld1	protein_coding	888.639	-3.02344	0.216299	-13.978	2.12278e-44	6.93816e-42	down_regulated
ENSMUSG00000026147	Col9a1	protein_coding	2244.55	-1.5634	0.117087	-13.3524	1.14624e-40	3.33015e-38	down_regulated
ENSMUSG00000002265	Peg3	protein_coding	1328.36	-2.13134	0.160853	-13.2503	4.49435e-40	1.27044e-37	down_regulated
ENSMUSG00000027447	Cst3	protein_coding	3631.77	-1.33152	0.101262	-13.1493	1.71771e-39	4.72777e-37	down_regulated
ENSMUSG00000067377	Tspan6	protein_coding	925.709	-2.25701	0.172146	-13.111	2.84726e-39	7.63576e-37	down_regulated
ENSMUSG00000019936	Epyc	protein_coding	572.338	-2.71551	0.217962	-12.4586	1.25481e-35	3.201e-33	down_regulated
ENSMUSG00000018593	Sparc	protein_coding	23206.9	-1.83049	0.150829	-12.1362	6.79346e-34	1.61484e-31	down_regulated
ENSMUSG00000039518	Cdsn	protein_coding	1569.56	-1.73707	0.143468	-12.1077	9.6156e-34	2.23488e-31	down_regulated
ENSMUSG00000036256	Igfbp7	protein_coding	1520.94	-1.95721	0.166881	-11.7282	9.14214e-32	1.99203e-29	down_regulated
ENSMUSG00000009633	G0s2	protein_coding	585.907	-3.52953	0.308235	-11.4508	2.33037e-30	4.97414e-28	down_regulated
ENSMUSG00000024899	Papss2	protein_coding	2106.18	-1.63073	0.142776	-11.4216	3.26089e-30	6.82114e-28	down_regulated
ENSMUSG00000089661	Mia	protein_coding	1001.34	-1.84081	0.16291	-11.2996	1.31832e-29	2.70358e-27	down_regulated
ENSMUSG00000074971	Fibin	protein_coding	618.944	-3.37313	0.300395	-11.229	2.93782e-29	5.79748e-27	down_regulated
ENSMUSG00000058914	C1qtnf3	protein_coding	450.051	-2.54222	0.229779	-11.0638	1.88066e-28	3.57632e-26	down_regulated
ENSMUSG00000022676	Snai2	protein_coding	512.321	-3.02726	0.276496	-10.9487	6.74338e-28	1.21602e-25	down_regulated
ENSMUSG00000031375	Bgn	protein_coding	3719.79	-1.26423	0.115717	-10.9252	8.73845e-28	1.52326e-25	down_regulated
ENSMUSG00000020585	Laptm4a	protein_coding	2159.63	-1.31729	0.121492	-10.8425	2.16382e-27	3.71006e-25	down_regulated
ENSMUSG00000033208	S100b	protein_coding	1127.19	-1.52482	0.141887	-10.7467	6.14193e-27	1.00373e-24	down_regulated
ENSMUSG00000079037	Prnp	protein_coding	1323.1	-1.4602	0.137279	-10.6367	2.01024e-26	3.18561e-24	down_regulated
ENSMUSG00000032216	Nedd4	protein_coding	1888.56	-1.33752	0.130348	-10.2612	1.05441e-24	1.55325e-22	down_regulated
ENSMUSG00000040533	Matn1	protein_coding	3357.34	-1.50772	0.149969	-10.0535	8.86355e-24	1.21979e-21	down_regulated
ENSMUSG00000031849	Comp	protein_coding	1773.86	-1.23808	0.124431	-9.9499	2.52432e-23	3.342e-21	down_regulated
ENSMUSG00000027004	Frzb	protein_coding	331.802	-2.70053	0.275491	-9.80259	1.09732e-22	1.43461e-20	down_regulated
ENSMUSG00000000753	Serpinf1	protein_coding	443.017	-2.3436	0.239284	-9.79421	1.19227e-22	1.5395e-20	down_regulated
ENSMUSG00000047686	Rtl3	protein_coding	306.506	-2.89775	0.297506	-9.74016	2.03239e-22	2.5082e-20	down_regulated
ENSMUSG00000024072	Yipf4	protein_coding	320.918	-2.90165	0.298695	-9.71442	2.61724e-22	3.11065e-20	down_regulated
ENSMUSG00000021807	Rtraf	protein_coding	2170.01	-1.28413	0.13274	-9.67405	3.88668e-22	4.56751e-20	down_regulated
ENSMUSG00000060802	B2m	protein_coding	1499.26	-1.18985	0.125043	-9.51546	1.80903e-21	2.03448e-19	down_regulated
ENSMUSG00000032431	Crtap	protein_coding	406.869	-2.17731	0.233702	-9.31662	1.20108e-20	1.29507e-18	down_regulated
ENSMUSG00000031930	Wwp2	protein_coding	1114.12	-1.6274	0.176438	-9.22362	2.87229e-20	3.00413e-18	down_regulated
ENSMUSG00000048058	Ldlrad3	protein_coding	344.067	-2.63943	0.289044	-9.1316	6.74938e-20	6.72303e-18	down_regulated
ENSMUSG00000061718	Ppp1r1b	protein_coding	572.377	-2.02083	0.221354	-9.1294	6.88791e-20	6.79629e-18	down_regulated
ENSMUSG00000028626	Col9a2	protein_coding	1151	-1.56717	0.172741	-9.07239	1.16431e-19	1.13808e-17	down_regulated
ENSMUSG00000007891	Ctsd	protein_coding	2132.15	-1.27824	0.148552	-8.60462	7.65732e-18	6.73008e-16	down_regulated
ENSMUSG00000025130	P4hb	protein_coding	1642.86	-1.2016	0.141164	-8.5121	1.70804e-17	1.46429e-15	down_regulated
ENSMUSG00000037852	Cpe	protein_coding	1254.97	-1.56858	0.184343	-8.509	1.75437e-17	1.49179e-15	down_regulated
ENSMUSG00000029993	Nfu1	protein_coding	343.588	-2.46086	0.289882	-8.48918	2.08108e-17	1.74128e-15	down_regulated
ENSMUSG00000086596	Susd5	protein_coding	439.865	-2.28283	0.27322	-8.3553	6.52692e-17	5.25388e-15	down_regulated
ENSMUSG00000023886	Smoc2	protein_coding	616.454	-2.37425	0.285496	-8.31623	9.08046e-17	7.24981e-15	down_regulated
ENSMUSG00000086290	Snhg12	lincRNA	822.64	-1.92455	0.23466	-8.20144	2.37533e-16	1.8134e-14	down_regulated
ENSMUSG00000002014	Ssr4	protein_coding	2345.14	-1.00937	0.123241	-8.1902	2.60791e-16	1.96231e-14	down_regulated
ENSMUSG00000096145	Vkorc1	protein_coding	1410.28	-1.29195	0.157783	-8.18817	2.65228e-16	1.98144e-14	down_regulated
ENSMUSG00000021248	Tmed10	protein_coding	655.93	-1.83257	0.224692	-8.1559	3.46603e-16	2.5529e-14	down_regulated
ENSMUSG00000019929	Dcn	protein_coding	2227.13	-1.47741	0.183777	-8.03918	9.04433e-16	6.34863e-14	down_regulated
ENSMUSG00000022108	Itm2b	protein_coding	1225.24	-1.50943	0.190136	-7.93872	2.04283e-15	1.39647e-13	down_regulated
ENSMUSG00000040759	Cmtm5	protein_coding	171.636	-3.11107	0.395622	-7.86374	3.72821e-15	2.5157e-13	down_regulated
ENSMUSG00000028618	Tmem59	protein_coding	690.213	-1.59657	0.207184	-7.70604	1.29784e-14	8.53715e-13	down_regulated
ENSMUSG00000037138	Aff3	protein_coding	275.556	-2.39777	0.315474	-7.60051	2.94967e-14	1.90436e-12	down_regulated
ENSMUSG00000053898	Ech1	protein_coding	366.61	-2.38045	0.313433	-7.59478	3.0832e-14	1.97835e-12	down_regulated
ENSMUSG00000039452	Snx22	protein_coding	145.196	-3.27987	0.432252	-7.58786	3.25233e-14	2.06158e-12	down_regulated
ENSMUSG00000039084	Chad	protein_coding	102.742	-4.54208	0.602494	-7.53879	4.74365e-14	2.93573e-12	down_regulated
ENSMUSG00000027570	Col9a3	protein_coding	1401.82	-1.31457	0.176313	-7.45588	8.92684e-14	5.39687e-12	down_regulated
ENSMUSG00000023175	Bsg	protein_coding	2010.55	-1.24688	0.16727	-7.4543	9.03483e-14	5.41443e-12	down_regulated
ENSMUSG00000025781	Atp5c1	protein_coding	1191.54	-1.0857	0.149892	-7.24324	4.381e-13	2.54318e-11	down_regulated
ENSMUSG00000031626	Sorbs2	protein_coding	429.614	-2.0046	0.276779	-7.24262	4.40114e-13	2.54318e-11	down_regulated
ENSMUSG00000054252	Fgfr3	protein_coding	293.943	-3.14537	0.436517	-7.2056	5.77871e-13	3.30271e-11	down_regulated
ENSMUSG00000106106	CT010467.1	rRNA	98390	-2.49436	0.346598	-7.19669	6.16918e-13	3.48775e-11	down_regulated
ENSMUSG00000037706	Cd81	protein_coding	1560.49	-1.06669	0.149571	-7.1317	9.91343e-13	5.45708e-11	down_regulated
ENSMUSG00000020571	Pdia6	protein_coding	604.472	-1.78834	0.25317	-7.0638	1.62004e-12	8.87122e-11	down_regulated
ENSMUSG00000024990	Rbp4	protein_coding	793.062	-1.21743	0.172636	-7.05199	1.76375e-12	9.60785e-11	down_regulated
ENSMUSG00000030647	Ndufc2	protein_coding	468.578	-1.56967	0.223276	-7.0302	2.06243e-12	1.11191e-10	down_regulated
ENSMUSG00000025381	Cnpy2	protein_coding	889.126	-1.17512	0.168591	-6.97023	3.16422e-12	1.67144e-10	down_regulated
ENSMUSG00000074578	Zfas1	processed_transcript	584.008	-1.41448	0.203385	-6.9547	3.5331e-12	1.85692e-10	down_regulated
ENSMUSG00000001911	Nfix	protein_coding	842.315	-1.23253	0.179512	-6.86603	6.60146e-12	3.35169e-10	down_regulated
ENSMUSG00000029718	Pcolce	protein_coding	1047.52	-1.27603	0.185875	-6.86499	6.64975e-12	3.35989e-10	down_regulated
ENSMUSG00000024538	Ppic	protein_coding	962.108	-1.45166	0.211758	-6.85529	7.11692e-12	3.54457e-10	down_regulated
ENSMUSG00000036199	Ndufa13	protein_coding	1013.26	-1.0484	0.153878	-6.81319	9.54579e-12	4.70941e-10	down_regulated
ENSMUSG00000027248	Pdia3	protein_coding	1025.25	-1.42191	0.209219	-6.79627	1.07363e-11	5.22283e-10	down_regulated
ENSMUSG00000005881	Ergic3	protein_coding	611.383	-1.51716	0.223804	-6.77898	1.21024e-11	5.86012e-10	down_regulated
ENSMUSG00000029781	Fkbp9	protein_coding	647.714	-1.59852	0.237076	-6.74266	1.55511e-11	7.46096e-10	down_regulated
ENSMUSG00000052428	Tmco1	protein_coding	326.973	-2.34387	0.349044	-6.7151	1.87943e-11	8.93496e-10	down_regulated
ENSMUSG00000032492	Pth1r	protein_coding	187.055	-2.44739	0.370748	-6.60122	4.07782e-11	1.91255e-09	down_regulated
ENSMUSG00000026223	Itm2c	protein_coding	488.221	-1.77042	0.268308	-6.59847	4.15436e-11	1.93975e-09	down_regulated
ENSMUSG00000042675	Ypel3	protein_coding	649.718	-1.24005	0.189494	-6.54399	5.98978e-11	2.75978e-09	down_regulated
ENSMUSG00000045414	Dipk2a	protein_coding	151.092	-3.08025	0.470961	-6.54035	6.13759e-11	2.80319e-09	down_regulated
ENSMUSG00000039745	Htatip2	protein_coding	110.782	-3.31894	0.511859	-6.48409	8.92662e-11	4.00702e-09	down_regulated
ENSMUSG00000030246	Ldhb	protein_coding	376.854	-1.98808	0.308475	-6.44487	1.15699e-10	5.08445e-09	down_regulated
ENSMUSG00000086841	2410006H16Rik	processed_transcript	953.955	-1.35171	0.209988	-6.4371	1.21781e-10	5.32932e-09	down_regulated
ENSMUSG00000052854	Nrk	protein_coding	290.807	-2.30291	0.358309	-6.42717	1.29997e-10	5.66518e-09	down_regulated
ENSMUSG00000026051	Ecrg4	protein_coding	1377.76	-1.03716	0.161688	-6.41455	1.4124e-10	6.10424e-09	down_regulated
ENSMUSG00000073481	Mtarc2	protein_coding	246.572	-1.99912	0.314103	-6.36452	1.959e-10	8.3972e-09	down_regulated
ENSMUSG00000036275	9530068E07Rik	protein_coding	607.601	-1.5178	0.238505	-6.3638	1.9682e-10	8.4022e-09	down_regulated
ENSMUSG00000015354	Pcolce2	protein_coding	1603.51	-1.20172	0.189812	-6.33112	2.43393e-10	1.03062e-08	down_regulated
ENSMUSG00000031253	Srpx2	protein_coding	669.231	-1.37622	0.217478	-6.3281	2.48206e-10	1.04677e-08	down_regulated
ENSMUSG00000006717	Acot13	protein_coding	289.743	-1.84832	0.293263	-6.3026	2.92697e-10	1.22453e-08	down_regulated
ENSMUSG00000022708	Zbtb20	protein_coding	480.116	-1.40126	0.222404	-6.30054	2.9662e-10	1.23599e-08	down_regulated
ENSMUSG00000004558	Ndrg2	protein_coding	126.945	-2.75783	0.44239	-6.23393	4.54872e-10	1.88044e-08	down_regulated
ENSMUSG00000031592	Pcm1	protein_coding	63.714	-5.58045	0.902873	-6.18077	6.37888e-10	2.61634e-08	down_regulated
ENSMUSG00000058655	Eif4b	protein_coding	786.883	-1.28072	0.207232	-6.1801	6.40594e-10	2.61718e-08	down_regulated
ENSMUSG00000049929	Lpar4	protein_coding	104.352	-3.66527	0.593331	-6.17745	6.51471e-10	2.64098e-08	down_regulated
ENSMUSG00000075701	Selenos	protein_coding	724.412	-1.06058	0.172295	-6.15557	7.481e-10	3.00937e-08	down_regulated
ENSMUSG00000031532	Saraf	protein_coding	359.799	-1.60246	0.262435	-6.10614	1.02068e-09	4.01326e-08	down_regulated
ENSMUSG00000015652	Steap1	protein_coding	153.258	-2.61643	0.430181	-6.08217	1.18567e-09	4.62722e-08	down_regulated
ENSMUSG00000014198	Zfp385c	protein_coding	47.8724	-8.37093	1.37734	-6.07761	1.21984e-09	4.74287e-08	down_regulated
ENSMUSG00000019975	Ikbip	protein_coding	405.386	-1.60575	0.264964	-6.06028	1.35883e-09	5.20588e-08	down_regulated
ENSMUSG00000091337	Eid1	protein_coding	1031.12	-1.06695	0.177205	-6.021	1.73341e-09	6.54501e-08	down_regulated
ENSMUSG00000020321	Mdh1	protein_coding	656.574	-1.6291	0.271021	-6.01099	1.84399e-09	6.88798e-08	down_regulated
ENSMUSG00000029810	Tmem176b	protein_coding	419.893	-1.6242	0.27124	-5.98804	2.1238e-09	7.82142e-08	down_regulated
ENSMUSG00000029076	Sdf4	protein_coding	648.249	-1.31376	0.220244	-5.96505	2.44564e-09	8.94367e-08	down_regulated
ENSMUSG00000027984	Hadh	protein_coding	429.881	-1.47734	0.248447	-5.9463	2.74278e-09	9.96069e-08	down_regulated
ENSMUSG00000046807	Lrrc75b	protein_coding	97.7399	-4.28036	0.721688	-5.93104	3.01018e-09	1.08191e-07	down_regulated
ENSMUSG00000020368	Canx	protein_coding	563.959	-1.28326	0.21869	-5.86794	4.4123e-09	1.5486e-07	down_regulated
ENSMUSG00000071074	Yipf3	protein_coding	422.734	-1.44402	0.246589	-5.85598	4.74214e-09	1.65327e-07	down_regulated
ENSMUSG00000019539	Rcn3	protein_coding	565.719	-1.39302	0.238582	-5.83876	5.25914e-09	1.82137e-07	down_regulated
ENSMUSG00000031838	Ifi30	processed_transcript	192.62	-2.17987	0.37339	-5.83807	5.28083e-09	1.82285e-07	down_regulated
ENSMUSG00000032353	Tmed3	protein_coding	1006.98	-1.1674	0.200237	-5.83011	5.53915e-09	1.89948e-07	down_regulated
ENSMUSG00000066026	Dhrs3	protein_coding	198.877	-2.1784	0.377131	-5.77623	7.6391e-09	2.5445e-07	down_regulated
ENSMUSG00000032314	Etfa	protein_coding	248.254	-1.8246	0.316148	-5.77135	7.86392e-09	2.61107e-07	down_regulated
ENSMUSG00000043510	Hscb	protein_coding	136.617	-2.5044	0.434353	-5.76582	8.12608e-09	2.6811e-07	down_regulated
ENSMUSG00000022564	Grina	protein_coding	231.371	-1.91863	0.333424	-5.75433	8.69862e-09	2.86097e-07	down_regulated
ENSMUSG00000022037	Clu	protein_coding	349.874	-1.76433	0.307196	-5.74334	9.28273e-09	3.04351e-07	down_regulated
ENSMUSG00000067279	Ppp1r3c	protein_coding	142.561	-2.33174	0.407934	-5.71599	1.09067e-08	3.48848e-07	down_regulated
ENSMUSG00000026335	Pam	protein_coding	252.229	-1.7069	0.298672	-5.71495	1.09736e-08	3.49919e-07	down_regulated
ENSMUSG00000032324	Tspan3	protein_coding	780.641	-1.48385	0.260235	-5.70196	1.18438e-08	3.74244e-07	down_regulated
ENSMUSG00000020225	Tmbim4	protein_coding	428.656	-1.475	0.25924	-5.68971	1.27254e-08	4.00889e-07	down_regulated
ENSMUSG00000051154	Commd3	protein_coding	511.848	-1.28444	0.226347	-5.67467	1.38956e-08	4.34842e-07	down_regulated
ENSMUSG00000055980	Irs1	protein_coding	109.896	-2.74038	0.483086	-5.67265	1.40606e-08	4.37678e-07	down_regulated
ENSMUSG00000105814	Mir703	miRNA	814.777	-1.09884	0.194282	-5.65588	1.55049e-08	4.7978e-07	down_regulated
ENSMUSG00000022995	Enah	protein_coding	300.957	-1.60625	0.284656	-5.64278	1.67331e-08	5.10236e-07	down_regulated
ENSMUSG00000034320	Slc26a2	protein_coding	134.716	-3.335	0.595096	-5.60414	2.09291e-08	6.27213e-07	down_regulated
ENSMUSG00000068617	Efcab1	protein_coding	131.816	-2.546	0.457888	-5.56032	2.6928e-08	7.97846e-07	down_regulated
ENSMUSG00000021957	Tkt	protein_coding	532.894	-1.24081	0.223532	-5.55093	2.84148e-08	8.37157e-07	down_regulated
ENSMUSG00000038393	Txnip	protein_coding	291.343	-1.9946	0.361377	-5.51945	3.40061e-08	9.9349e-07	down_regulated
ENSMUSG00000025887	Casp12	protein_coding	53.3076	-5.99817	1.08749	-5.51562	3.47551e-08	1.01255e-06	down_regulated
ENSMUSG00000038776	Ephx1	protein_coding	226.183	-1.97211	0.358624	-5.49912	3.81701e-08	1.10588e-06	down_regulated
ENSMUSG00000025647	Shisa5	protein_coding	293.642	-1.57003	0.285636	-5.49661	3.87173e-08	1.11248e-06	down_regulated
ENSMUSG00000007872	Id3	protein_coding	320.496	-1.5442	0.281211	-5.49125	3.99094e-08	1.14047e-06	down_regulated
ENSMUSG00000063172	Hspb11	protein_coding	316.999	-1.55944	0.284314	-5.48493	4.13644e-08	1.17883e-06	down_regulated
ENSMUSG00000037962	Rflna	protein_coding	120.705	-2.7024	0.493453	-5.47651	4.3379e-08	1.23288e-06	down_regulated
ENSMUSG00000050288	Fzd2	protein_coding	107.193	-3.39042	0.624973	-5.42491	5.79822e-08	1.62149e-06	down_regulated
ENSMUSG00000040618	Pck2	protein_coding	504.482	-1.39142	0.258263	-5.38763	7.13923e-08	1.97016e-06	down_regulated
ENSMUSG00000003380	Rabac1	protein_coding	1125.34	-1.03482	0.192376	-5.37914	7.48443e-08	2.05999e-06	down_regulated
ENSMUSG00000027673	Ndufb5	protein_coding	575.343	-1.15902	0.216033	-5.365	8.09484e-08	2.22215e-06	down_regulated
ENSMUSG00000010095	Slc3a2	protein_coding	389.167	-1.28996	0.240702	-5.35915	8.36164e-08	2.2834e-06	down_regulated
ENSMUSG00000006736	Tspan31	protein_coding	367.726	-1.51257	0.282367	-5.35678	8.47196e-08	2.30751e-06	down_regulated
ENSMUSG00000040856	Dlk1	protein_coding	273.461	-1.65108	0.308992	-5.34345	9.11939e-08	2.45927e-06	down_regulated
ENSMUSG00000020873	Slc35b1	protein_coding	406.833	-1.5056	0.281985	-5.33929	9.33118e-08	2.49603e-06	down_regulated
ENSMUSG00000026185	Igfbp5	protein_coding	408.826	-1.28161	0.240503	-5.32887	9.8825e-08	2.63676e-06	down_regulated
ENSMUSG00000031379	Pir	protein_coding	128.375	-2.84203	0.535501	-5.30723	1.11303e-07	2.96213e-06	down_regulated
ENSMUSG00000002731	Prkra	protein_coding	90.3594	-3.32112	0.630427	-5.26805	1.37881e-07	3.58797e-06	down_regulated
ENSMUSG00000092203	1110038B12Rik	processed_transcript	1155.01	-1.0772	0.204479	-5.26802	1.37907e-07	3.58797e-06	down_regulated
ENSMUSG00000009076	Zmat5	protein_coding	118.413	-2.83496	0.54373	-5.2139	1.84908e-07	4.70547e-06	down_regulated
ENSMUSG00000020415	Pttg1	protein_coding	89.0364	-3.11453	0.598025	-5.20803	1.90858e-07	4.83337e-06	down_regulated
ENSMUSG00000042804	Gpr153	protein_coding	160.897	-2.65433	0.509738	-5.20724	1.91674e-07	4.84233e-06	down_regulated
ENSMUSG00000037206	Islr	protein_coding	207.278	-2.09356	0.402489	-5.20154	1.97648e-07	4.98121e-06	down_regulated
ENSMUSG00000051483	Cbr1	protein_coding	231.537	-1.75059	0.336909	-5.19603	2.03593e-07	5.1187e-06	down_regulated
ENSMUSG00000071657	Bscl2	protein_coding	503.33	-1.56955	0.302383	-5.19061	2.09606e-07	5.25724e-06	down_regulated
ENSMUSG00000036356	Csgalnact1	protein_coding	260.183	-1.90111	0.367759	-5.16946	2.34776e-07	5.84647e-06	down_regulated
ENSMUSG00000026249	Serpine2	protein_coding	535.515	-1.42908	0.276633	-5.16598	2.39181e-07	5.92795e-06	down_regulated
ENSMUSG00000034868	Myl12b	protein_coding	199.528	-1.71281	0.332044	-5.15839	2.49087e-07	6.15887e-06	down_regulated
ENSMUSG00000014748	Tex261	protein_coding	319.104	-1.58854	0.307982	-5.15788	2.49759e-07	6.16091e-06	down_regulated
ENSMUSG00000025268	Maged2	protein_coding	701.352	-1.01131	0.196621	-5.14347	2.69704e-07	6.60618e-06	down_regulated
ENSMUSG00000016256	Ctsz	protein_coding	205.099	-1.81045	0.352062	-5.14242	2.71229e-07	6.628e-06	down_regulated
ENSMUSG00000021390	Ogn	protein_coding	469.893	-1.162	0.22648	-5.13071	2.88658e-07	7.0211e-06	down_regulated
ENSMUSG00000046794	Ppp1r3b	protein_coding	46.7137	-6.51193	1.27071	-5.12464	2.98112e-07	7.19786e-06	down_regulated
ENSMUSG00000055681	Cope	protein_coding	742.511	-1.1086	0.216343	-5.12428	2.98678e-07	7.19786e-06	down_regulated
ENSMUSG00000032440	Tgfbr2	protein_coding	276.24	-1.8604	0.363238	-5.12171	3.02781e-07	7.27998e-06	down_regulated
ENSMUSG00000002635	Pdcd2l	protein_coding	88.9044	-3.13237	0.613905	-5.10237	3.35425e-07	7.99138e-06	down_regulated
ENSMUSG00000028445	Enho	protein_coding	292.555	-1.65247	0.325169	-5.08187	3.73736e-07	8.74476e-06	down_regulated
ENSMUSG00000049536	Tceal1	protein_coding	104.519	-2.89562	0.571175	-5.06959	3.98683e-07	9.23477e-06	down_regulated
ENSMUSG00000041654	Slc39a11	protein_coding	153.896	-2.20903	0.435911	-5.06761	4.02844e-07	9.30097e-06	down_regulated
ENSMUSG00000030732	Chrdl2	protein_coding	42.0619	-5.0336	0.997107	-5.04821	4.45973e-07	1.02515e-05	down_regulated
ENSMUSG00000048578	Mlec	protein_coding	463.145	-1.12485	0.22349	-5.03314	4.82518e-07	1.09949e-05	down_regulated
ENSMUSG00000032320	Rcn2	protein_coding	270.05	-1.71646	0.341763	-5.02238	5.10339e-07	1.1553e-05	down_regulated
ENSMUSG00000061887	Ssbp3	protein_coding	191.204	-1.94988	0.389988	-4.99986	5.73721e-07	1.28018e-05	down_regulated
ENSMUSG00000022235	Cmbl	protein_coding	27.6914	-7.57977	1.51592	-5.00011	5.72986e-07	1.28018e-05	down_regulated
ENSMUSG00000032009	Sesn3	protein_coding	304.06	-1.43649	0.287783	-4.99157	5.98892e-07	1.3299e-05	down_regulated
ENSMUSG00000000278	Scpep1	protein_coding	278.237	-1.52849	0.307784	-4.96613	6.83018e-07	1.49763e-05	down_regulated
ENSMUSG00000005510	Ndufs3	protein_coding	172.139	-2.14451	0.432261	-4.96114	7.00791e-07	1.53018e-05	down_regulated
ENSMUSG00000068290	Ddrgk1	protein_coding	284.754	-1.67029	0.337019	-4.95605	7.19393e-07	1.56427e-05	down_regulated
ENSMUSG00000005973	Rcn1	protein_coding	471.306	-1.18373	0.240294	-4.9262	8.38457e-07	1.80441e-05	down_regulated
ENSMUSG00000025408	Ddit3	protein_coding	521.713	-1.18424	0.240808	-4.91776	8.75396e-07	1.87235e-05	down_regulated
ENSMUSG00000055943	Emc7	protein_coding	261.38	-1.60383	0.326284	-4.91545	8.85784e-07	1.88685e-05	down_regulated
ENSMUSG00000038508	Gdf15	protein_coding	60.9733	-4.05941	0.826048	-4.91426	8.91205e-07	1.89344e-05	down_regulated
ENSMUSG00000019872	Smpdl3a	protein_coding	97.1093	-2.38023	0.484688	-4.91084	9.06848e-07	1.91611e-05	down_regulated
ENSMUSG00000038248	Sobp	protein_coding	272.222	-1.55969	0.31832	-4.89975	9.59571e-07	2.01125e-05	down_regulated
ENSMUSG00000024875	Yif1a	protein_coding	561.261	-1.15371	0.236273	-4.88295	1.0451e-06	2.16449e-05	down_regulated
ENSMUSG00000097195	Snhg5	processed_transcript	177.088	-2.0893	0.427932	-4.8823	1.04854e-06	2.16734e-05	down_regulated
ENSMUSG00000038967	Pdk2	protein_coding	56.4058	-4.31869	0.885763	-4.87567	1.08438e-06	2.23698e-05	down_regulated
ENSMUSG00000025232	Hexa	protein_coding	331.136	-1.41262	0.290354	-4.86516	1.14365e-06	2.34538e-05	down_regulated
ENSMUSG00000032180	Tmed1	protein_coding	196.776	-1.86052	0.383079	-4.85675	1.19325e-06	2.42806e-05	down_regulated
ENSMUSG00000025289	Prdx4	protein_coding	194.558	-1.82662	0.376534	-4.85115	1.22747e-06	2.49284e-05	down_regulated
ENSMUSG00000015994	Fnta	protein_coding	550.374	-1.03674	0.213902	-4.8468	1.25468e-06	2.54315e-05	down_regulated
ENSMUSG00000022139	Mbnl2	protein_coding	492.455	-1.35382	0.279566	-4.84257	1.28168e-06	2.59285e-05	down_regulated
ENSMUSG00000045377	Tmem88	protein_coding	25.3794	-7.4557	1.54182	-4.83566	1.32705e-06	2.67322e-05	down_regulated
ENSMUSG00000028597	Gpx7	protein_coding	410.778	-1.11335	0.231178	-4.81598	1.46477e-06	2.93486e-05	down_regulated
ENSMUSG00000021072	Tmx1	protein_coding	210.368	-1.79228	0.37258	-4.81047	1.50573e-06	3.00543e-05	down_regulated
ENSMUSG00000040883	Tmem205	protein_coding	196.322	-1.62887	0.340656	-4.78159	1.73916e-06	3.43854e-05	down_regulated
ENSMUSG00000040297	Suco	protein_coding	38.7232	-6.1993	1.30167	-4.76258	1.91129e-06	3.7505e-05	down_regulated
ENSMUSG00000003849	Nqo1	protein_coding	419.031	-1.38045	0.291391	-4.73743	2.16441e-06	4.19215e-05	down_regulated
ENSMUSG00000021417	Eci2	protein_coding	302.755	-1.62812	0.344112	-4.73137	2.23008e-06	4.29548e-05	down_regulated
ENSMUSG00000016541	Atxn10	protein_coding	488.683	-1.05002	0.222374	-4.72184	2.33715e-06	4.47697e-05	down_regulated
ENSMUSG00000003814	Calr	protein_coding	1228.43	-1.04824	0.223357	-4.69311	2.69078e-06	5.09834e-05	down_regulated
ENSMUSG00000041891	Lman1	protein_coding	401.829	-1.14322	0.243966	-4.68598	2.78618e-06	5.25057e-05	down_regulated
ENSMUSG00000024978	Gpam	protein_coding	22.3866	-7.2741	1.56377	-4.65165	3.29284e-06	6.14997e-05	down_regulated
ENSMUSG00000021928	Ebpl	protein_coding	135.678	-2.02316	0.436084	-4.63939	3.49442e-06	6.49168e-05	down_regulated
ENSMUSG00000026822	Lcn2	protein_coding	50.9252	-3.39352	0.733841	-4.62432	3.75825e-06	6.92035e-05	down_regulated
ENSMUSG00000025630	Hprt	protein_coding	393.823	-1.33759	0.289508	-4.62023	3.83318e-06	7.04591e-05	down_regulated
ENSMUSG00000032047	Acat1	protein_coding	224.799	-1.41859	0.307327	-4.6159	3.91404e-06	7.18191e-05	down_regulated
ENSMUSG00000021939	Ctsb	protein_coding	499.957	-1.19117	0.258139	-4.61446	3.94114e-06	7.20652e-05	down_regulated
ENSMUSG00000066705	Fxyd6	protein_coding	290.502	-1.46632	0.317792	-4.61409	3.94812e-06	7.20652e-05	down_regulated
ENSMUSG00000052712	BC004004	protein_coding	461.468	-1.22269	0.265063	-4.61284	3.9721e-06	7.23766e-05	down_regulated
ENSMUSG00000108591	Particl	TEC	23.0175	-7.31268	1.58861	-4.60318	4.16082e-06	7.52906e-05	down_regulated
ENSMUSG00000008090	Fgfrl1	protein_coding	267.513	-1.51273	0.329472	-4.59139	4.40295e-06	7.93974e-05	down_regulated
ENSMUSG00000048332	Lhfp	protein_coding	442.745	-1.15298	0.251294	-4.58816	4.47166e-06	7.99472e-05	down_regulated
ENSMUSG00000038286	Bphl	protein_coding	131.283	-2.26485	0.493617	-4.58828	4.46905e-06	7.99472e-05	down_regulated
ENSMUSG00000042834	Nrep	protein_coding	168.609	-2.07427	0.452235	-4.58671	4.50284e-06	8.03672e-05	down_regulated
ENSMUSG00000031556	Tm2d2	protein_coding	225.19	-1.5034	0.327981	-4.58381	4.56587e-06	8.10772e-05	down_regulated
ENSMUSG00000021235	Coq6	protein_coding	22.0592	-7.25252	1.58386	-4.57901	4.67181e-06	8.26775e-05	down_regulated
ENSMUSG00000007908	Hmgcll1	protein_coding	21.7146	-7.23048	1.58041	-4.57506	4.76091e-06	8.40571e-05	down_regulated
ENSMUSG00000078622	Ccdc47	protein_coding	66.5868	-2.84346	0.621888	-4.57231	4.82385e-06	8.49372e-05	down_regulated
ENSMUSG00000039496	Cdnf	protein_coding	35.4444	-5.37833	1.17757	-4.5673	4.94051e-06	8.68451e-05	down_regulated
ENSMUSG00000024247	Pkdcc	protein_coding	84.1853	-2.92715	0.641697	-4.56157	5.07727e-06	8.895e-05	down_regulated
ENSMUSG00000021728	Emb	protein_coding	598.643	-1.06796	0.234969	-4.54512	5.49052e-06	9.57089e-05	down_regulated
ENSMUSG00000005447	Pafah1b3	protein_coding	96.415	-2.56014	0.564521	-4.53508	5.75829e-06	0.00010021	down_regulated
ENSMUSG00000027108	Ola1	protein_coding	326.687	-1.25457	0.276843	-4.5317	5.85098e-06	0.000101653	down_regulated
ENSMUSG00000023191	P3h3	protein_coding	54.7525	-3.53765	0.78209	-4.52334	6.08723e-06	0.000105408	down_regulated
ENSMUSG00000038991	Txndc5	protein_coding	690.581	-1.06364	0.235474	-4.51703	6.27132e-06	0.000108416	down_regulated
ENSMUSG00000032336	Nptn	protein_coding	366.364	-1.16005	0.256967	-4.51438	6.3503e-06	0.00010942	down_regulated
ENSMUSG00000058135	Gstm1	protein_coding	416.937	-1.19346	0.264665	-4.50933	6.50312e-06	0.000111502	down_regulated
ENSMUSG00000021884	Hacl1	protein_coding	21.1175	-7.18918	1.59406	-4.50997	6.48368e-06	0.000111502	down_regulated
ENSMUSG00000020604	Arsg	protein_coding	20.9886	-7.18114	1.59429	-4.5043	6.65933e-06	0.000113807	down_regulated
ENSMUSG00000020311	Erlec1	protein_coding	141.634	-2.13085	0.473582	-4.49944	6.81331e-06	0.000116059	down_regulated
ENSMUSG00000035206	Sppl2b	protein_coding	57.0988	-3.25106	0.723296	-4.49478	6.96412e-06	0.000118243	down_regulated
ENSMUSG00000045107	Saysd1	protein_coding	198.067	-1.54024	0.342789	-4.49324	7.01469e-06	0.000118716	down_regulated
ENSMUSG00000048442	Smim5	protein_coding	28.6995	-6.6582	1.48236	-4.49161	7.06864e-06	0.000119436	down_regulated
ENSMUSG00000017707	Serinc3	protein_coding	530.149	-1.17085	0.26106	-4.48499	7.29159e-06	0.000122609	down_regulated
ENSMUSG00000028470	Hint2	protein_coding	206.425	-1.68119	0.375566	-4.47643	7.59025e-06	0.000126815	down_regulated
ENSMUSG00000031521	Aga	protein_coding	205.554	-1.63711	0.365717	-4.47644	7.58973e-06	0.000126815	down_regulated
ENSMUSG00000002274	Metrn	protein_coding	389.031	-1.2965	0.290591	-4.4616	8.13507e-06	0.000135485	down_regulated
ENSMUSG00000025993	Slc40a1	protein_coding	28.416	-6.63938	1.48998	-4.45602	8.3496e-06	0.000138397	down_regulated
ENSMUSG00000017760	Ctsa	protein_coding	253.957	-1.30592	0.293331	-4.45203	8.50641e-06	0.000140551	down_regulated
ENSMUSG00000026568	Mpc2	protein_coding	571.974	-1.00708	0.226592	-4.44443	8.81239e-06	0.000144919	down_regulated
ENSMUSG00000023367	Tmem176a	protein_coding	232.95	-1.76409	0.396914	-4.44452	8.80873e-06	0.000144919	down_regulated
ENSMUSG00000079334	Naa80	protein_coding	42.9959	-4.00159	0.900601	-4.44325	8.86114e-06	0.000145492	down_regulated
ENSMUSG00000031996	Aplp2	protein_coding	281.655	-1.63969	0.370561	-4.4249	9.64883e-06	0.000157437	down_regulated
ENSMUSG00000028542	Slc6a9	protein_coding	160.57	-1.82212	0.412093	-4.42162	9.79651e-06	0.000159598	down_regulated
ENSMUSG00000040010	Slc7a5	protein_coding	348.435	-1.42968	0.323417	-4.42054	9.84559e-06	0.000160148	down_regulated
ENSMUSG00000032265	Tent5a	protein_coding	357.7	-1.21211	0.274346	-4.41818	9.95354e-06	0.000161652	down_regulated
ENSMUSG00000039450	Dcxr	protein_coding	247.108	-1.82377	0.414951	-4.39514	1.10703e-05	0.000178955	down_regulated
ENSMUSG00000033701	Acbd6	protein_coding	400.421	-1.12717	0.256728	-4.39051	1.13083e-05	0.000182239	down_regulated
ENSMUSG00000037902	Sirpa	protein_coding	34.1908	-4.99861	1.13948	-4.38673	1.15067e-05	0.000185152	down_regulated
ENSMUSG00000094724	Rnaset2b	protein_coding	179.569	-1.72526	0.39333	-4.38629	1.15298e-05	0.000185239	down_regulated
ENSMUSG00000047146	Tet1	protein_coding	21.001	-7.18019	1.63818	-4.38303	1.17039e-05	0.000186988	down_regulated
ENSMUSG00000020083	Fam241b	protein_coding	33.9668	-4.38929	1.00196	-4.38069	1.18307e-05	0.000188623	down_regulated
ENSMUSG00000002266	Zim1	protein_coding	71.9263	-3.59947	0.821911	-4.37939	1.19013e-05	0.00018946	down_regulated
ENSMUSG00000100164	2610306M01Rik	bidirectional_promoter_lncRNA	22.6848	-7.29114	1.67058	-4.36443	1.27453e-05	0.00020106	down_regulated
ENSMUSG00000068874	Selenbp1	protein_coding	19.3328	-7.0623	1.6203	-4.35864	1.30871e-05	0.000205832	down_regulated
ENSMUSG00000028419	Chmp5	protein_coding	215.523	-1.38226	0.317402	-4.35492	1.33113e-05	0.000207486	down_regulated
ENSMUSG00000020381	Mrnip	protein_coding	19.6	-7.08113	1.62836	-4.34861	1.37001e-05	0.000212912	down_regulated
ENSMUSG00000030104	Edem1	protein_coding	146.591	-1.75724	0.404771	-4.34132	1.41629e-05	0.000219778	down_regulated
ENSMUSG00000071014	Ndufb6	protein_coding	375.709	-1.29277	0.299122	-4.32189	1.54695e-05	0.000237934	down_regulated
ENSMUSG00000027634	Ndrg3	protein_coding	215.462	-1.51805	0.35203	-4.31228	1.61579e-05	0.000247432	down_regulated
ENSMUSG00000036446	Lum	protein_coding	180.104	-1.74275	0.404465	-4.30878	1.64157e-05	0.000250646	down_regulated
ENSMUSG00000037053	Azgp1	protein_coding	19.759	-7.0948	1.64811	-4.3048	1.67135e-05	0.000254448	down_regulated
ENSMUSG00000021076	Actr10	protein_coding	398.74	-1.11539	0.259171	-4.30368	1.67985e-05	0.000255001	down_regulated
ENSMUSG00000034245	Hdac11	protein_coding	63.9599	-3.78943	0.881606	-4.29833	1.72091e-05	0.000260477	down_regulated
ENSMUSG00000027706	Sec62	protein_coding	433.232	-1.09361	0.254947	-4.28954	1.7904e-05	0.000270603	down_regulated
ENSMUSG00000037003	Tns2	protein_coding	209.564	-1.57473	0.368389	-4.27463	1.91453e-05	0.000288531	down_regulated
ENSMUSG00000018217	Pmp22	protein_coding	371.606	-1.63094	0.381626	-4.27365	1.92296e-05	0.000289385	down_regulated
ENSMUSG00000031156	Slc35a2	protein_coding	186.131	-1.64533	0.385629	-4.26661	1.98463e-05	0.000297382	down_regulated
ENSMUSG00000024357	Sil1	protein_coding	151.966	-1.8778	0.440097	-4.2668	1.983e-05	0.000297382	down_regulated
ENSMUSG00000028484	Psip1	protein_coding	261.144	-1.4842	0.34813	-4.26333	2.014e-05	0.00030092	down_regulated
ENSMUSG00000047409	Ctdspl	protein_coding	484.518	-1.0192	0.239138	-4.26196	2.02646e-05	0.000302049	down_regulated
ENSMUSG00000031378	Abcd1	protein_coding	32.4158	-5.00009	1.17443	-4.25745	2.06775e-05	0.000307196	down_regulated
ENSMUSG00000038503	Mesd	protein_coding	226.93	-1.4327	0.336887	-4.25276	2.11151e-05	0.000312033	down_regulated
ENSMUSG00000022024	Sugt1	protein_coding	388.625	-1.10137	0.259001	-4.25237	2.11523e-05	0.000312033	down_regulated
ENSMUSG00000034379	Wdr5b	protein_coding	18.3417	-6.98697	1.64426	-4.24931	2.14433e-05	0.000315881	down_regulated
ENSMUSG00000031007	Atp6ap2	protein_coding	33.7735	-3.92053	0.92515	-4.23772	2.25798e-05	0.000329835	down_regulated
ENSMUSG00000009876	Cox4i2	protein_coding	283.329	-1.20175	0.283942	-4.2324	2.31212e-05	0.000337273	down_regulated
ENSMUSG00000031441	Atp11a	protein_coding	56.112	-2.99829	0.708661	-4.23093	2.32729e-05	0.000339013	down_regulated
ENSMUSG00000031112	Stk26	protein_coding	199.732	-1.58009	0.373887	-4.22611	2.37767e-05	0.00034539	down_regulated
ENSMUSG00000028033	Kcnq5	protein_coding	17.9804	-6.95769	1.64795	-4.22201	2.42129e-05	0.000350267	down_regulated
ENSMUSG00000048388	Fam171b	protein_coding	19.0502	-7.04085	1.67203	-4.21097	2.54282e-05	0.000366327	down_regulated
ENSMUSG00000026664	Phyh	protein_coding	303.53	-1.34082	0.318614	-4.20829	2.57306e-05	0.000369413	down_regulated
ENSMUSG00000066361	Serpina3c	protein_coding	18.351	-6.98648	1.66023	-4.20814	2.57484e-05	0.000369413	down_regulated
ENSMUSG00000021830	Txndc16	protein_coding	17.6135	-6.9276	1.65092	-4.1962	2.71431e-05	0.000387828	down_regulated
ENSMUSG00000059824	Dbp	protein_coding	40.4183	-4.48544	1.0711	-4.1877	2.81794e-05	0.000401686	down_regulated
ENSMUSG00000049721	Gal3st1	protein_coding	174.796	-4.64506	1.10944	-4.18686	2.82834e-05	0.000402471	down_regulated
ENSMUSG00000022440	C1qtnf6	protein_coding	279.75	-1.23586	0.295276	-4.18543	2.84625e-05	0.000403921	down_regulated
ENSMUSG00000029234	Tmem165	protein_coding	254.448	-1.22393	0.292741	-4.18094	2.90312e-05	0.000410876	down_regulated
ENSMUSG00000047557	Lxn	protein_coding	79.8063	-2.23594	0.53493	-4.17988	2.91657e-05	0.000411665	down_regulated
ENSMUSG00000058571	Gpc6	protein_coding	90.9402	-2.48133	0.593934	-4.17779	2.94356e-05	0.000414357	down_regulated
ENSMUSG00000027858	Tspan2	protein_coding	96.1728	-3.04313	0.728747	-4.17584	2.96894e-05	0.000416807	down_regulated
ENSMUSG00000032328	Tmem30a	protein_coding	249.652	-1.31321	0.315555	-4.1616	3.16027e-05	0.000440124	down_regulated
ENSMUSG00000031906	Smpd3	protein_coding	79.2827	-2.65995	0.639412	-4.15999	3.18259e-05	0.000442054	down_regulated
ENSMUSG00000032374	Plod2	protein_coding	244.242	-1.392	0.334693	-4.15902	3.19613e-05	0.000443346	down_regulated
ENSMUSG00000037720	Tmem33	protein_coding	167.384	-1.65238	0.399914	-4.13184	3.59875e-05	0.000494785	down_regulated
ENSMUSG00000033697	Arhgap39	protein_coding	17.6312	-6.92835	1.67685	-4.13175	3.60007e-05	0.000494785	down_regulated
ENSMUSG00000038615	Nfe2l1	protein_coding	498.214	-1.16421	0.282992	-4.11392	3.88997e-05	0.000530446	down_regulated
ENSMUSG00000020642	Rnf144a	protein_coding	46.4006	-3.53184	0.863951	-4.08801	4.35091e-05	0.00058642	down_regulated
ENSMUSG00000021703	Serinc5	protein_coding	65.4992	-2.99376	0.733251	-4.08287	4.44839e-05	0.000597249	down_regulated
ENSMUSG00000030654	Arl6ip1	protein_coding	188.788	-1.36629	0.335399	-4.07361	4.62894e-05	0.000618316	down_regulated
ENSMUSG00000025743	Sdc3	protein_coding	241.574	-1.27955	0.314789	-4.06478	4.80784e-05	0.000639761	down_regulated
ENSMUSG00000024074	Crim1	protein_coding	59.8129	-3.61295	0.888828	-4.06484	4.80649e-05	0.000639761	down_regulated
ENSMUSG00000035212	Leprot	protein_coding	178.31	-1.70857	0.420567	-4.06254	4.85409e-05	0.000645094	down_regulated
ENSMUSG00000075324	Fign	protein_coding	17.1278	-6.88786	1.69713	-4.05853	4.93816e-05	0.000655435	down_regulated
ENSMUSG00000024778	Fas	protein_coding	38.4788	-3.75762	0.92635	-4.05637	4.98408e-05	0.000660691	down_regulated
ENSMUSG00000002031	Ift46	protein_coding	280.507	-1.1551	0.285253	-4.04939	5.13503e-05	0.000678122	down_regulated
ENSMUSG00000085604	Dhx58os	antisense	225.978	-1.84792	0.456604	-4.04709	5.18578e-05	0.00068396	down_regulated
ENSMUSG00000028943	Espn	protein_coding	16.7204	-6.8534	1.69558	-4.04193	5.3013e-05	0.000697438	down_regulated
ENSMUSG00000019301	Hsd17b1	protein_coding	47.5721	-3.21422	0.79741	-4.03083	5.55797e-05	0.00072937	down_regulated
ENSMUSG00000036845	Lin37	protein_coding	105.256	-1.98248	0.495421	-4.00161	6.2914e-05	0.000814615	down_regulated
ENSMUSG00000022106	Rcbtb2	protein_coding	82.2171	-2.47375	0.618145	-4.00189	6.28373e-05	0.000814615	down_regulated
ENSMUSG00000020949	Fkbp3	protein_coding	332.444	-1.39312	0.348146	-4.00154	6.29323e-05	0.000814615	down_regulated
ENSMUSG00000068882	Ssb	protein_coding	623.266	-1.0045	0.251466	-3.99456	6.4815e-05	0.000836914	down_regulated
ENSMUSG00000078302	Foxd1	protein_coding	55.6422	-3.27513	0.820016	-3.99398	6.49729e-05	0.000837918	down_regulated
ENSMUSG00000032816	Igdcc4	protein_coding	68.3967	-2.412	0.604359	-3.991	6.57958e-05	0.000845404	down_regulated
ENSMUSG00000045515	Pou3f3	protein_coding	87.8587	-2.1149	0.53132	-3.98045	6.87835e-05	0.000877325	down_regulated
ENSMUSG00000022913	Psmg1	protein_coding	139.081	-1.75275	0.441129	-3.97332	7.08762e-05	0.000900722	down_regulated
ENSMUSG00000050222	Il17d	protein_coding	305.028	-1.12345	0.283343	-3.965	7.33958e-05	0.00093161	down_regulated
ENSMUSG00000050174	Nudt6	protein_coding	16.4258	-6.82723	1.72313	-3.96211	7.42903e-05	0.000941821	down_regulated
ENSMUSG00000068551	Zfp467	protein_coding	15.7585	-6.76799	1.71525	-3.94577	7.95438e-05	0.000995154	down_regulated
ENSMUSG00000024187	Fam234a	protein_coding	108.775	-1.96155	0.497182	-3.94534	7.96881e-05	0.000995768	down_regulated
ENSMUSG00000004460	Dnajb11	protein_coding	187.261	-1.6254	0.412094	-3.94424	8.00537e-05	0.000999143	down_regulated
ENSMUSG00000041889	Shisa4	protein_coding	312.864	-1.14135	0.289984	-3.93589	8.28881e-05	0.00103083	down_regulated
ENSMUSG00000056966	Gjc3	protein_coding	62.4764	-2.8495	0.72464	-3.9323	8.41371e-05	0.00104388	down_regulated
ENSMUSG00000055421	Pcdh9	protein_coding	15.3071	-6.72552	1.71243	-3.92747	8.58443e-05	0.0010638	down_regulated
ENSMUSG00000045136	Tubb2b	protein_coding	356.367	-1.28928	0.328945	-3.91943	8.87585e-05	0.00109731	down_regulated
ENSMUSG00000016495	Plgrkt	protein_coding	183.116	-1.50184	0.383785	-3.91323	9.10715e-05	0.00112054	down_regulated
ENSMUSG00000063130	Calml3	protein_coding	110.406	-2.28494	0.584149	-3.91157	9.16989e-05	0.00112568	down_regulated
ENSMUSG00000022641	Bbx	protein_coding	222.44	-1.18651	0.303938	-3.90381	9.46909e-05	0.00115833	down_regulated
ENSMUSG00000026831	1700007K13Rik	protein_coding	37.11	-4.19861	1.07573	-3.90303	9.49972e-05	0.00116072	down_regulated
ENSMUSG00000049551	Fzd9	protein_coding	187.862	-2.00225	0.514671	-3.89035	0.000100101	0.00121316	down_regulated
ENSMUSG00000028029	Aimp1	protein_coding	439.937	-1.06925	0.275609	-3.87958	0.000104638	0.00126084	down_regulated
ENSMUSG00000115987	Vps28	protein_coding	350.678	-1.01252	0.261602	-3.87045	0.000108635	0.00130449	down_regulated
ENSMUSG00000021496	Pcbd2	protein_coding	141.14	-1.51542	0.391683	-3.869	0.000109284	0.00131078	down_regulated
ENSMUSG00000070705	Eid2b	protein_coding	19.741	-6.11383	1.5811	-3.86682	0.000110262	0.001321	down_regulated
ENSMUSG00000052928	Ctif	protein_coding	14.8732	-6.6834	1.72985	-3.86358	0.000111738	0.00133175	down_regulated
ENSMUSG00000010064	Slc38a3	protein_coding	30.8281	-4.09429	1.06048	-3.86079	0.000113022	0.00134482	down_regulated
ENSMUSG00000058318	Phf21a	protein_coding	114.236	-2.24038	0.580618	-3.85861	0.000114035	0.00135533	down_regulated
ENSMUSG00000099881	2810013P06Rik	bidirectional_promoter_lncRNA	14.7714	-6.67404	1.73152	-3.85443	0.000116	0.00137556	down_regulated
ENSMUSG00000060227	Casc4	protein_coding	346.177	-1.31666	0.342173	-3.84793	0.00011912	0.00140777	down_regulated
ENSMUSG00000039670	Oxld1	protein_coding	88.6478	-2.50689	0.651843	-3.84584	0.00012014	0.00141822	down_regulated
ENSMUSG00000034949	Zfr2	protein_coding	14.6506	-6.66239	1.7341	-3.842	0.000122038	0.00143738	down_regulated
ENSMUSG00000039740	Alg2	protein_coding	114.303	-1.73741	0.452705	-3.83785	0.000124117	0.00145929	down_regulated
ENSMUSG00000021687	Scamp1	protein_coding	37.0068	-3.42173	0.891667	-3.83745	0.000124317	0.00145929	down_regulated
ENSMUSG00000069835	Sat2	protein_coding	27.4545	-4.7619	1.24219	-3.83347	0.000126347	0.00148146	down_regulated
ENSMUSG00000028138	Adh5	protein_coding	355.36	-1.14295	0.298444	-3.82969	0.000128305	0.00150106	down_regulated
ENSMUSG00000029017	Pmpcb	protein_coding	230.179	-1.42753	0.372979	-3.82736	0.000129524	0.00151193	down_regulated
ENSMUSG00000022193	Psmb5	protein_coding	324.916	-1.19069	0.312757	-3.80708	0.000140619	0.00163053	down_regulated
ENSMUSG00000028070	Naxe	protein_coding	418.67	-1.25583	0.331214	-3.79161	0.000149676	0.00170902	down_regulated
ENSMUSG00000003070	Efna2	protein_coding	20.0717	-6.13913	1.62153	-3.786	0.000153093	0.00174493	down_regulated
ENSMUSG00000036639	Nudt1	protein_coding	56.6255	-2.40896	0.637247	-3.78025	0.000156668	0.00177722	down_regulated
ENSMUSG00000021662	Arhgef28	protein_coding	43.6267	-3.95463	1.04984	-3.76689	0.000165294	0.00186898	down_regulated
ENSMUSG00000024176	Sox8	protein_coding	23.0186	-4.784	1.27013	-3.76654	0.000165524	0.00186956	down_regulated
ENSMUSG00000048616	Nog	protein_coding	14.1729	-6.61493	1.75918	-3.76024	0.000169754	0.00191092	down_regulated
ENSMUSG00000026489	Coq8a	protein_coding	19.0588	-6.05722	1.6122	-3.75712	0.000171882	0.00192887	down_regulated
ENSMUSG00000058254	Tspan7	protein_coding	32.2607	-3.41176	0.911441	-3.74326	0.000181645	0.00203625	down_regulated
ENSMUSG00000027386	Fbln7	protein_coding	244.189	-2.03092	0.543011	-3.7401	0.000183948	0.00205986	down_regulated
ENSMUSG00000097589	Dleu2	processed_transcript	134.49	-1.70647	0.456713	-3.73641	0.000186669	0.00208586	down_regulated
ENSMUSG00000003299	Mrpl4	protein_coding	357.746	-1.0275	0.275618	-3.72797	0.000193028	0.00214091	down_regulated
ENSMUSG00000041351	Rap1gap	protein_coding	107.953	-2.14798	0.577408	-3.72003	0.000199197	0.00219768	down_regulated
ENSMUSG00000020308	Tpgs1	protein_coding	152.936	-1.65921	0.446908	-3.71265	0.000205099	0.00225329	down_regulated
ENSMUSG00000034212	Ankmy1	protein_coding	13.6454	-6.55953	1.76925	-3.70753	0.000209291	0.00228972	down_regulated
ENSMUSG00000017144	Rnd3	protein_coding	142.844	-1.72644	0.465815	-3.70628	0.00021033	0.00229868	down_regulated
ENSMUSG00000029727	Cyp3a13	protein_coding	13.6913	-6.56503	1.77174	-3.70542	0.000211043	0.00230166	down_regulated
ENSMUSG00000025950	Idh1	protein_coding	182.261	-1.55482	0.420139	-3.70072	0.000214988	0.00233981	down_regulated
ENSMUSG00000031245	Hmgn5	protein_coding	21.9906	-5.36992	1.4519	-3.69855	0.00021683	0.00235741	down_regulated
ENSMUSG00000034708	Grn	protein_coding	271.034	-1.36872	0.370737	-3.69189	0.000222591	0.00241753	down_regulated
ENSMUSG00000022750	Klhl22	protein_coding	205.72	-1.25752	0.341061	-3.68708	0.000226846	0.00245864	down_regulated
ENSMUSG00000032377	Plscr4	protein_coding	17.8645	-5.9686	1.62281	-3.67795	0.00023512	0.00253517	down_regulated
ENSMUSG00000021368	Tbc1d7	protein_coding	135.349	-1.65915	0.45211	-3.66979	0.000242748	0.00260936	down_regulated
ENSMUSG00000038975	Rabggtb	protein_coding	430.599	-1.01652	0.277099	-3.66843	0.000244045	0.0026206	down_regulated
ENSMUSG00000036882	Arhgap33	protein_coding	13.813	-6.5777	1.79502	-3.66442	0.000247902	0.00265929	down_regulated
ENSMUSG00000002279	Lmf1	protein_coding	65.0914	-2.19925	0.60035	-3.66329	0.000249001	0.00266561	down_regulated
ENSMUSG00000020251	Glt8d2	protein_coding	38.4175	-3.53277	0.965011	-3.66086	0.000251366	0.00268699	down_regulated
ENSMUSG00000035112	Wnk4	protein_coding	13.2791	-6.52082	1.78138	-3.66054	0.000251686	0.00268699	down_regulated
ENSMUSG00000014554	Dguok	protein_coding	195.277	-1.21098	0.330895	-3.6597	0.000252507	0.00269213	down_regulated
ENSMUSG00000010651	Acaa1b	protein_coding	13.2287	-6.51524	1.78202	-3.65609	0.000256093	0.00271502	down_regulated
ENSMUSG00000024601	Isoc1	protein_coding	179.049	-1.47245	0.402841	-3.65517	0.000257007	0.00272069	down_regulated
ENSMUSG00000028223	Decr1	protein_coding	203.589	-1.66602	0.455937	-3.65406	0.000258127	0.00272977	down_regulated
ENSMUSG00000005951	Shpk	protein_coding	17.6249	-5.94086	1.62742	-3.65048	0.000261746	0.00276247	down_regulated
ENSMUSG00000118346	Tmem179b	protein_coding	221.369	-1.3273	0.363571	-3.65072	0.000261505	0.00276247	down_regulated
ENSMUSG00000035504	Reep6	protein_coding	24.0938	-4.90492	1.34439	-3.64843	0.000263845	0.00277901	down_regulated
ENSMUSG00000019818	Cd164	protein_coding	272.446	-1.51109	0.414408	-3.64638	0.000265958	0.00279283	down_regulated
ENSMUSG00000036572	Upf3b	protein_coding	28.264	-3.5988	0.98782	-3.64317	0.000269298	0.00282075	down_regulated
ENSMUSG00000039987	Phtf2	protein_coding	52.0836	-2.89717	0.795286	-3.64294	0.000269547	0.00282075	down_regulated
ENSMUSG00000036632	Alg5	protein_coding	129.301	-2.4722	0.678819	-3.64192	0.000270613	0.00282752	down_regulated
ENSMUSG00000022462	Slc38a2	protein_coding	345.245	-1.16209	0.319736	-3.63454	0.000278475	0.00290096	down_regulated
ENSMUSG00000025607	Copg2	protein_coding	101.065	-1.92866	0.530735	-3.63395	0.000279115	0.00290408	down_regulated
ENSMUSG00000032705	Exd2	protein_coding	13.046	-6.49514	1.78871	-3.63118	0.000282124	0.00292441	down_regulated
ENSMUSG00000022216	Psme1	protein_coding	207.702	-1.16471	0.321492	-3.62282	0.000291403	0.00301463	down_regulated
ENSMUSG00000034210	Efcab14	protein_coding	147.166	-1.57732	0.435603	-3.621	0.00029347	0.00303301	down_regulated
ENSMUSG00000052957	Gas1	protein_coding	291.334	-1.22679	0.339449	-3.61405	0.000301448	0.00310014	down_regulated
ENSMUSG00000086283	2810433D01Rik	lincRNA	12.9997	-6.4901	1.79637	-3.61289	0.000302798	0.00310792	down_regulated
ENSMUSG00000038370	Pcp4l1	protein_coding	147.825	-2.00623	0.555495	-3.61161	0.000304306	0.00311727	down_regulated
ENSMUSG00000030849	Fgfr2	protein_coding	102.437	-1.80878	0.501402	-3.60745	0.00030922	0.00316142	down_regulated
ENSMUSG00000032715	Trib3	protein_coding	335.278	-1.14108	0.317339	-3.59578	0.000323417	0.00330011	down_regulated
ENSMUSG00000030513	Pcsk6	protein_coding	137.906	-1.65503	0.461492	-3.58625	0.000335463	0.00341636	down_regulated
ENSMUSG00000031609	Sap30	protein_coding	144.121	-1.36938	0.381904	-3.58567	0.000336212	0.00342066	down_regulated
ENSMUSG00000045679	Pqlc3	protein_coding	123.527	-1.55243	0.433315	-3.58269	0.000340076	0.00345326	down_regulated
ENSMUSG00000019810	Fuca2	protein_coding	120.4	-2.2167	0.620131	-3.57458	0.000350795	0.00354755	down_regulated
ENSMUSG00000022419	Deptor	protein_coding	80.2077	-2.05755	0.576111	-3.57145	0.000355013	0.00357027	down_regulated
ENSMUSG00000036880	Acaa2	protein_coding	154.868	-1.52581	0.427336	-3.57052	0.000356267	0.00357601	down_regulated
ENSMUSG00000023010	Tmbim6	protein_coding	407.51	-1.2489	0.349945	-3.56885	0.000358548	0.00359545	down_regulated
ENSMUSG00000028383	Hsdl2	protein_coding	99.0722	-1.83703	0.51498	-3.56718	0.000360838	0.00361495	down_regulated
ENSMUSG00000050989	Selenon	protein_coding	98.1057	-1.82085	0.510589	-3.56617	0.000362237	0.00361856	down_regulated
ENSMUSG00000039917	Rhbdd2	protein_coding	60.0372	-2.17204	0.60903	-3.56638	0.000361941	0.00361856	down_regulated
ENSMUSG00000035521	Gnptg	protein_coding	75.9988	-2.11041	0.591763	-3.56631	0.000362046	0.00361856	down_regulated
ENSMUSG00000040785	Ttc3	protein_coding	368.927	-1.00187	0.281429	-3.55995	0.000370924	0.00369828	down_regulated
ENSMUSG00000026003	Acadl	protein_coding	237.447	-1.12326	0.3156	-3.55912	0.000372096	0.00370643	down_regulated
ENSMUSG00000020747	Tmem94	protein_coding	12.6068	-6.44484	1.81121	-3.55831	0.000373251	0.00371439	down_regulated
ENSMUSG00000022186	Oxct1	protein_coding	280.472	-1.08221	0.30451	-3.55393	0.000379519	0.0037696	down_regulated
ENSMUSG00000090084	Srpx	protein_coding	124.61	-1.69222	0.476265	-3.5531	0.000380723	0.00377797	down_regulated
ENSMUSG00000052276	Ostn	protein_coding	126.547	-1.57129	0.444251	-3.53695	0.00040478	0.00399396	down_regulated
ENSMUSG00000022203	Efs	protein_coding	54.1429	-2.52063	0.712743	-3.53652	0.000405433	0.00399663	down_regulated
ENSMUSG00000055653	Gpc3	protein_coding	23.8208	-4.75531	1.34493	-3.53574	0.000406637	0.00400472	down_regulated
ENSMUSG00000024462	Gabbr1	protein_coding	36.1213	-3.86271	1.09367	-3.53189	0.000412596	0.00405577	down_regulated
ENSMUSG00000031133	Arhgef6	protein_coding	12.433	-6.426	1.82013	-3.53052	0.000414736	0.00407298	down_regulated
ENSMUSG00000087331	1810021B22Rik	antisense	23.4806	-4.09447	1.16022	-3.52904	0.000417064	0.004092	down_regulated
ENSMUSG00000021427	Ssr1	protein_coding	458.449	-1.00908	0.286061	-3.52751	0.00041949	0.00411147	down_regulated
ENSMUSG00000056665	Them6	protein_coding	13.0741	-6.49813	1.84224	-3.52729	0.000419835	0.00411147	down_regulated
ENSMUSG00000002732	Fkbp7	protein_coding	135.53	-1.73473	0.49198	-3.52603	0.000421844	0.00412729	down_regulated
ENSMUSG00000055447	Cd47	protein_coding	149.235	-1.5876	0.451197	-3.51865	0.000433748	0.00423188	down_regulated
ENSMUSG00000013662	Atad1	protein_coding	134.487	-1.4443	0.410741	-3.51632	0.000437573	0.00426521	down_regulated
ENSMUSG00000035227	Spcs2	protein_coding	322.416	-1.01033	0.287544	-3.51365	0.000441996	0.00430031	down_regulated
ENSMUSG00000030671	Pde3b	protein_coding	12.4788	-6.43159	1.83242	-3.50989	0.000448288	0.00435343	down_regulated
ENSMUSG00000027457	Snph	protein_coding	39.5708	-3.40028	0.969258	-3.50812	0.000451278	0.00437435	down_regulated
ENSMUSG00000095098	Ccdc85b	protein_coding	151.833	-1.66489	0.474822	-3.50634	0.000454316	0.00439971	down_regulated
ENSMUSG00000070802	Pnmal2	protein_coding	12.4321	-6.42424	1.83303	-3.50472	0.000457093	0.00441843	down_regulated
ENSMUSG00000027303	Ptpra	protein_coding	153.785	-1.42023	0.405362	-3.5036	0.000459021	0.00443146	down_regulated
ENSMUSG00000030541	Idh2	protein_coding	288.742	-1.06207	0.303151	-3.50344	0.000459288	0.00443146	down_regulated
ENSMUSG00000046324	Ermp1	protein_coding	12.7025	-6.45563	1.84569	-3.49767	0.000469337	0.00452007	down_regulated
ENSMUSG00000021120	Pigh	protein_coding	32.3671	-3.70622	1.06117	-3.49258	0.000478376	0.00458601	down_regulated
ENSMUSG00000037455	Slc18b1	protein_coding	32.2566	-3.54678	1.01618	-3.4903	0.000482486	0.00461695	down_regulated
ENSMUSG00000022236	Ropn1l	protein_coding	21.1259	-4.73866	1.36142	-3.48068	0.00050015	0.00477287	down_regulated
ENSMUSG00000040855	Reps2	protein_coding	40.5471	-3.53869	1.01766	-3.47729	0.000506518	0.00482339	down_regulated
ENSMUSG00000052605	Isoc2b	protein_coding	63.0688	-2.26404	0.652255	-3.4711	0.000518333	0.0049061	down_regulated
ENSMUSG00000038022	Mindy4	protein_coding	15.7425	-5.77533	1.66487	-3.46894	0.000522517	0.00494123	down_regulated
ENSMUSG00000009291	Pttg1ip	protein_coding	493.055	-1.0202	0.294146	-3.46834	0.000523683	0.00494779	down_regulated
ENSMUSG00000026411	Tmem9	protein_coding	94.32	-2.02643	0.584582	-3.46645	0.000527373	0.00497815	down_regulated
ENSMUSG00000031095	Cul4b	protein_coding	46.517	-2.83814	0.818971	-3.46549	0.000529262	0.00499148	down_regulated
ENSMUSG00000034807	Colgalt1	protein_coding	183.678	-1.71594	0.495461	-3.46333	0.000533533	0.00502327	down_regulated
ENSMUSG00000050394	Armcx6	protein_coding	12.1624	-6.3946	1.84736	-3.46148	0.000537207	0.00505274	down_regulated
ENSMUSG00000028393	Alad	protein_coding	91.1925	-1.77756	0.51377	-3.45983	0.000540521	0.00507934	down_regulated
ENSMUSG00000055633	Zfp580	protein_coding	135.86	-1.48043	0.428348	-3.45615	0.000547953	0.00513534	down_regulated
ENSMUSG00000022817	Itgb5	protein_coding	179.582	-1.38137	0.400001	-3.45341	0.000553554	0.00518319	down_regulated
ENSMUSG00000027890	Gstm4	protein_coding	27.6769	-3.72107	1.08012	-3.44505	0.000570945	0.00533171	down_regulated
ENSMUSG00000059890	Ube4a	protein_coding	33.1816	-3.34618	0.971604	-3.44397	0.00057323	0.00533874	down_regulated
ENSMUSG00000024578	Il17b	protein_coding	12.3364	-6.41474	1.86437	-3.4407	0.000580212	0.00539417	down_regulated
ENSMUSG00000025481	Urah	protein_coding	11.9286	-6.3661	1.85096	-3.43935	0.000583123	0.00541642	down_regulated
ENSMUSG00000039116	Adgrg6	protein_coding	40.1989	-3.42248	0.996659	-3.43395	0.000594843	0.00549114	down_regulated
ENSMUSG00000024921	Smarca2	protein_coding	121.786	-1.67618	0.488086	-3.43419	0.000594327	0.00549114	down_regulated
ENSMUSG00000015966	Il17rb	protein_coding	12.3236	-6.4121	1.86844	-3.43179	0.000599609	0.00553026	down_regulated
ENSMUSG00000041577	Prelp	protein_coding	246.477	-1.18977	0.34685	-3.43022	0.000603101	0.00555065	down_regulated
ENSMUSG00000029735	Tpk1	protein_coding	32.0809	-3.20836	0.935241	-3.43052	0.000602433	0.00555065	down_regulated
ENSMUSG00000038175	Mylip	protein_coding	37.9964	-3.18834	0.930089	-3.428	0.000608046	0.00558345	down_regulated
ENSMUSG00000086938	4930481A15Rik	antisense	76.4615	-2.1442	0.625679	-3.427	0.00061029	0.00559914	down_regulated
ENSMUSG00000025823	Pdia4	protein_coding	223.75	-1.21631	0.355253	-3.42378	0.000617566	0.00564116	down_regulated
ENSMUSG00000028567	Txndc12	protein_coding	228.153	-1.05915	0.3094	-3.42324	0.000618795	0.00564609	down_regulated
ENSMUSG00000024981	Acsl5	protein_coding	43.2169	-2.80432	0.819843	-3.42056	0.000624931	0.00568856	down_regulated
ENSMUSG00000024526	Cidea	protein_coding	59.1029	-2.62978	0.769361	-3.41813	0.000630519	0.00573443	down_regulated
ENSMUSG00000022013	Dnajc15	protein_coding	234.875	-1.06174	0.310979	-3.41419	0.00063973	0.00581315	down_regulated
ENSMUSG00000041075	Fzd7	protein_coding	12.0696	-6.3811	1.87186	-3.40897	0.000652089	0.00591518	down_regulated
ENSMUSG00000028803	Nipal3	protein_coding	12.0473	-6.3811	1.87276	-3.40732	0.000656038	0.00594584	down_regulated
ENSMUSG00000022404	Slc25a17	protein_coding	168.057	-1.37007	0.403211	-3.39789	0.00067908	0.00614403	down_regulated
ENSMUSG00000024474	Ik	protein_coding	260.305	-1.11158	0.327331	-3.3959	0.000684042	0.00617291	down_regulated
ENSMUSG00000026814	Eng	protein_coding	55.7255	-2.28331	0.673578	-3.38982	0.000699378	0.00628959	down_regulated
ENSMUSG00000031703	Itfg1	protein_coding	162.497	-1.2566	0.370744	-3.3894	0.000700468	0.00629398	down_regulated
ENSMUSG00000006782	Cnp	protein_coding	48.5641	-3.11791	0.92025	-3.38812	0.000703744	0.00631799	down_regulated
ENSMUSG00000048040	Arxes2	protein_coding	20.2929	-5.3259	1.57384	-3.38401	0.000714341	0.00638572	down_regulated
ENSMUSG00000028957	Per3	protein_coding	11.8015	-6.34903	1.87645	-3.38352	0.000715618	0.00639167	down_regulated
ENSMUSG00000047888	Tnrc6b	protein_coding	134.23	-1.43189	0.423366	-3.38215	0.0007192	0.00641818	down_regulated
ENSMUSG00000021240	Abcd4	protein_coding	23.4305	-4.03724	1.19384	-3.38172	0.000720336	0.00642284	down_regulated
ENSMUSG00000034108	Ccs	protein_coding	104.355	-1.56179	0.462638	-3.37582	0.000735952	0.00655091	down_regulated
ENSMUSG00000022136	Dnajc3	protein_coding	297.62	-1.20222	0.356299	-3.37419	0.000740341	0.00657878	down_regulated
ENSMUSG00000047963	Stbd1	protein_coding	253.423	-1.14576	0.339619	-3.37367	0.000741745	0.00658566	down_regulated
ENSMUSG00000007036	Abhd16a	protein_coding	164.799	-1.51143	0.448099	-3.37298	0.000743585	0.0065964	down_regulated
ENSMUSG00000023827	Agpat4	protein_coding	137.456	-1.46857	0.435846	-3.36946	0.000753144	0.00666424	down_regulated
ENSMUSG00000032064	Dixdc1	protein_coding	67.2527	-1.94569	0.577804	-3.36739	0.00075884	0.00670352	down_regulated
ENSMUSG00000032606	Nicn1	protein_coding	85.8406	-2.44898	0.727265	-3.36738	0.000758865	0.00670352	down_regulated
ENSMUSG00000031782	Coq9	protein_coding	200.092	-1.55404	0.461609	-3.36656	0.000761107	0.00671765	down_regulated
ENSMUSG00000115317	Gm32618	lincRNA	11.9049	-6.3626	1.89263	-3.36177	0.000774435	0.00679515	down_regulated
ENSMUSG00000000253	Gmpr	protein_coding	83.5365	-2.64101	0.785941	-3.36031	0.000778542	0.00681974	down_regulated
ENSMUSG00000027577	Chrna4	protein_coding	11.7065	-6.33945	1.88706	-3.35944	0.000781	0.00682983	down_regulated
ENSMUSG00000081058	H3c15	protein_coding	74.4103	-2.19263	0.653018	-3.35769	0.000785965	0.00686751	down_regulated
ENSMUSG00000037108	Zcwpw1	protein_coding	11.1433	-6.26719	1.87223	-3.34745	0.000815593	0.00709084	down_regulated
ENSMUSG00000029338	Antxr2	protein_coding	49.9188	-2.34483	0.700999	-3.34498	0.000822882	0.00714234	down_regulated
ENSMUSG00000056666	Retsat	protein_coding	40.0767	-2.89567	0.86689	-3.3403	0.000836885	0.00724584	down_regulated
ENSMUSG00000036743	Psma8	protein_coding	11.4305	-6.30368	1.88817	-3.33851	0.000842304	0.00728673	down_regulated
ENSMUSG00000032565	Nudt16	protein_coding	41.6693	-2.75535	0.825981	-3.33584	0.000850406	0.00732138	down_regulated
ENSMUSG00000020108	Ddit4	protein_coding	132.713	-1.6251	0.488049	-3.32978	0.000869144	0.00745113	down_regulated
ENSMUSG00000038119	Cdon	protein_coding	105.918	-2.35279	0.706701	-3.32926	0.000870772	0.00745897	down_regulated
ENSMUSG00000028293	Slc35a1	protein_coding	67.9755	-2.30305	0.692234	-3.32699	0.000877902	0.00751389	down_regulated
ENSMUSG00000029569	Tmem168	protein_coding	14.6981	-5.68316	1.70928	-3.32488	0.000884571	0.00756478	down_regulated
ENSMUSG00000039519	Cyp7b1	protein_coding	11.1369	-6.26703	1.88731	-3.32061	0.00089822	0.00767523	down_regulated
ENSMUSG00000025747	Tyms	protein_coding	36.4989	-3.15118	0.949235	-3.31971	0.000901116	0.00769369	down_regulated
ENSMUSG00000020432	Tcn2	protein_coding	14.6973	-5.68064	1.71294	-3.31631	0.000912136	0.00777508	down_regulated
ENSMUSG00000025512	Chid1	protein_coding	66.0537	-2.44485	0.738013	-3.31275	0.000923824	0.00784762	down_regulated
ENSMUSG00000009731	Kcnd1	protein_coding	14.2818	-5.63209	1.70248	-3.30818	0.000939059	0.00795273	down_regulated
ENSMUSG00000020921	Tmem101	protein_coding	59.4106	-2.88533	0.873041	-3.30492	0.000950019	0.00802605	down_regulated
ENSMUSG00000031221	Igbp1	protein_coding	233.216	-1.11242	0.336865	-3.30227	0.00095906	0.00808284	down_regulated
ENSMUSG00000033420	Antxr1	protein_coding	21.2727	-4.25692	1.28962	-3.3009	0.000963745	0.00809566	down_regulated
ENSMUSG00000021706	Zfyve16	protein_coding	10.8467	-6.22849	1.88804	-3.29891	0.000970594	0.0081407	down_regulated
ENSMUSG00000031097	Tnni2	protein_coding	11.351	-6.29449	1.90896	-3.29734	0.000976037	0.00816727	down_regulated
ENSMUSG00000022906	Parp9	protein_coding	17.5821	-5.10972	1.54966	-3.29732	0.000976106	0.00816727	down_regulated
ENSMUSG00000054723	Vmac	protein_coding	129.375	-1.43023	0.434248	-3.29359	0.000989181	0.00826345	down_regulated
ENSMUSG00000020623	Map2k6	protein_coding	11.5327	-6.31572	1.91817	-3.29258	0.000992738	0.00827411	down_regulated
ENSMUSG00000029815	Malsu1	protein_coding	199.804	-1.42991	0.435205	-3.2856	0.00101767	0.00844075	down_regulated
ENSMUSG00000002504	Slc9a3r2	protein_coding	169.361	-1.26311	0.384549	-3.28466	0.00102105	0.00845536	down_regulated
ENSMUSG00000040164	Kcns1	protein_coding	15.4233	-5.75418	1.75695	-3.27509	0.00105629	0.00870583	down_regulated
ENSMUSG00000031227	Magee1	protein_coding	28.2563	-3.87065	1.18178	-3.27526	0.00105564	0.00870583	down_regulated
ENSMUSG00000039883	Lrrc17	protein_coding	80.7299	-2.02621	0.619276	-3.2719	0.00106828	0.00878388	down_regulated
ENSMUSG00000021831	Ero1l	protein_coding	109.952	-1.90938	0.583549	-3.27202	0.00106782	0.00878388	down_regulated
ENSMUSG00000020009	Ifngr1	protein_coding	59.504	-2.26852	0.693776	-3.26981	0.00107618	0.00882807	down_regulated
ENSMUSG00000049940	Pgrmc2	protein_coding	201.863	-1.23698	0.378388	-3.26908	0.00107899	0.00884414	down_regulated
ENSMUSG00000043019	Edem3	protein_coding	10.708	-6.20954	1.90012	-3.26797	0.00108322	0.00886498	down_regulated
ENSMUSG00000042978	Sbk1	protein_coding	33.9633	-3.05794	0.936097	-3.26669	0.00108814	0.00889825	down_regulated
ENSMUSG00000069516	Lyz2	protein_coding	10.6096	-6.19671	1.89792	-3.26501	0.00109461	0.00894415	down_regulated
ENSMUSG00000035776	Cd99l2	protein_coding	93.8025	-1.89445	0.581467	-3.25806	0.00112176	0.00915889	down_regulated
ENSMUSG00000085498	Gm14023	processed_transcript	10.5583	-6.18986	1.90185	-3.25465	0.00113531	0.00925506	down_regulated
ENSMUSG00000067873	Htatsf1	protein_coding	237.575	-1.27482	0.39226	-3.24994	0.00115429	0.00938782	down_regulated
ENSMUSG00000073987	Ggh	protein_coding	116.693	-1.57047	0.483952	-3.2451	0.00117411	0.00951943	down_regulated
ENSMUSG00000042857	Gm9776	bidirectional_promoter_lncRNA	13.8237	-5.58985	1.72295	-3.24435	0.00117721	0.00952973	down_regulated
ENSMUSG00000085741	5430405H02Rik	processed_transcript	18.1109	-4.96768	1.53134	-3.24401	0.0011786	0.00953361	down_regulated
ENSMUSG00000110357	A030001D20Rik	antisense	10.4953	-6.18062	1.90606	-3.24262	0.00118435	0.00957277	down_regulated
ENSMUSG00000028973	Abcb8	protein_coding	23.7951	-4.29601	1.32584	-3.24021	0.00119441	0.00963169	down_regulated
ENSMUSG00000038319	Kcnh2	protein_coding	10.5767	-6.19254	1.91165	-3.23937	0.00119796	0.00965245	down_regulated
ENSMUSG00000020193	Zpbp	protein_coding	11.025	-6.25274	1.93036	-3.23916	0.00119883	0.00965245	down_regulated
ENSMUSG00000039128	Cdc123	protein_coding	225.232	-1.0425	0.321929	-3.23828	0.00120254	0.00966746	down_regulated
ENSMUSG00000117901	AC109619.1	antisense	11.0998	-6.26254	1.93434	-3.23755	0.00120559	0.00968452	down_regulated
ENSMUSG00000017721	Pigt	protein_coding	103.557	-1.5819	0.489425	-3.23216	0.00122858	0.00983897	down_regulated
ENSMUSG00000035473	Galm	protein_coding	17.2275	-5.00945	1.5503	-3.23128	0.00123236	0.00986175	down_regulated
ENSMUSG00000001657	Hoxc8	protein_coding	20.5945	-4.34007	1.34462	-3.22773	0.00124778	0.00997745	down_regulated
ENSMUSG00000055401	Fbxo6	protein_coding	134.195	-1.35744	0.420635	-3.22711	0.00125045	0.00998489	down_regulated
ENSMUSG00000034758	Tle6	protein_coding	10.7556	-6.21744	1.92859	-3.22383	0.0012649	0.0100696	down_regulated
ENSMUSG00000023572	Ccndbp1	protein_coding	102.734	-1.49843	0.465158	-3.22134	0.00127592	0.0101251	down_regulated
ENSMUSG00000044734	Serpinb1a	protein_coding	16.3894	-4.96946	1.54478	-3.21693	0.00129569	0.0102586	down_regulated
ENSMUSG00000031026	Trim66	protein_coding	10.3085	-6.15496	1.91424	-3.21536	0.00130281	0.0103072	down_regulated
ENSMUSG00000014177	Tvp23b	protein_coding	91.7362	-1.60221	0.498579	-3.21355	0.00131107	0.0103569	down_regulated
ENSMUSG00000028743	Akr7a5	protein_coding	211.348	-1.08335	0.337395	-3.21092	0.00132311	0.0104362	down_regulated
ENSMUSG00000046822	Slc39a3	protein_coding	70.8055	-2.3057	0.71904	-3.20664	0.00134294	0.0105758	down_regulated
ENSMUSG00000020577	Tspan13	protein_coding	150.511	-1.35351	0.422124	-3.20643	0.00134394	0.0105758	down_regulated
ENSMUSG00000038074	Fkbp14	protein_coding	211.077	-1.21133	0.378016	-3.20444	0.00135327	0.010626	down_regulated
ENSMUSG00000047881	Rell1	protein_coding	44.6916	-3.30207	1.03144	-3.20141	0.00136757	0.0107303	down_regulated
ENSMUSG00000019846	Lama4	protein_coding	13.6236	-5.56196	1.73764	-3.20088	0.0013701	0.0107421	down_regulated
ENSMUSG00000029311	Hsd17b11	protein_coding	35.826	-3.68931	1.15273	-3.20049	0.00137195	0.0107443	down_regulated
ENSMUSG00000021376	Tpmt	protein_coding	41.5556	-3.54136	1.10654	-3.20039	0.00137244	0.0107443	down_regulated
ENSMUSG00000006398	Cdc20	protein_coding	16.9405	-5.05717	1.58109	-3.19853	0.00138128	0.0107973	down_regulated
ENSMUSG00000087305	A430035B10Rik	processed_transcript	10.2125	-6.14197	1.92333	-3.19341	0.00140604	0.0109581	down_regulated
ENSMUSG00000007989	Fzd3	protein_coding	13.6777	-5.56893	1.74903	-3.18402	0.00145247	0.0112947	down_regulated
ENSMUSG00000087478	4930506C21Rik	processed_transcript	10.2808	-6.15014	1.93244	-3.18258	0.0014597	0.0113425	down_regulated
ENSMUSG00000019943	Atp2b1	protein_coding	250.564	-1.09709	0.344824	-3.1816	0.00146465	0.0113726	down_regulated
ENSMUSG00000011118	Panx3	protein_coding	33.3729	-3.71493	1.17157	-3.17089	0.00151973	0.0117565	down_regulated
ENSMUSG00000024975	Pdcd4	protein_coding	103.155	-1.46057	0.460679	-3.17048	0.00152188	0.0117645	down_regulated
ENSMUSG00000102101	Zbtb11os1	antisense	74.2919	-1.82231	0.576401	-3.16152	0.00156946	0.0120876	down_regulated
ENSMUSG00000020376	Rnf130	protein_coding	201.73	-1.52435	0.484385	-3.14699	0.00164959	0.0126396	down_regulated
ENSMUSG00000002015	Bcap31	protein_coding	254.298	-1.00299	0.319759	-3.13669	0.00170865	0.0130634	down_regulated
ENSMUSG00000028795	Ccdc28b	protein_coding	78.6617	-2.53083	0.807625	-3.13367	0.00172634	0.0131698	down_regulated
ENSMUSG00000034463	Scara3	protein_coding	108.164	-1.73904	0.555347	-3.13145	0.00173943	0.01326	down_regulated
ENSMUSG00000038042	Ptpdc1	protein_coding	9.93394	-6.10174	1.95202	-3.12586	0.00177284	0.0134852	down_regulated
ENSMUSG00000109408	A930037H05Rik	processed_transcript	9.90502	-6.0966	1.95069	-3.12535	0.00177591	0.0134988	down_regulated
ENSMUSG00000034707	Gns	protein_coding	122.32	-1.76265	0.564041	-3.12505	0.00177777	0.0135031	down_regulated
ENSMUSG00000002781	Tmem143	protein_coding	41.8511	-2.56476	0.820964	-3.12408	0.00178362	0.0135278	down_regulated
ENSMUSG00000067424	Zfp563	protein_coding	9.93402	-6.10227	1.95359	-3.12361	0.00178646	0.0135396	down_regulated
ENSMUSG00000062184	Hs6st2	protein_coding	53.1554	-2.65566	0.850284	-3.12326	0.0017886	0.0135459	down_regulated
ENSMUSG00000020570	Sypl	protein_coding	318.25	-1.27828	0.41055	-3.11357	0.0018484	0.0139685	down_regulated
ENSMUSG00000053279	Aldh1a1	protein_coding	37.0509	-3.47616	1.11644	-3.11361	0.00184812	0.0139685	down_regulated
ENSMUSG00000021379	Id4	protein_coding	112.392	-1.70995	0.54932	-3.11285	0.00185288	0.0139922	down_regulated
ENSMUSG00000002308	Cd320	protein_coding	83.6544	-2.47352	0.794977	-3.11143	0.00186182	0.0140496	down_regulated
ENSMUSG00000097649	Gm10561	antisense	22.587	-4.38208	1.41088	-3.10591	0.00189692	0.0142939	down_regulated
ENSMUSG00000048402	Gli2	protein_coding	24.5976	-4.01593	1.29353	-3.10463	0.00190517	0.0143353	down_regulated
ENSMUSG00000006464	Bbs1	protein_coding	9.94975	-6.10501	1.96632	-3.10478	0.00190418	0.0143353	down_regulated
ENSMUSG00000004070	Hmox2	protein_coding	271.65	-1.11358	0.358865	-3.10305	0.0019154	0.0143813	down_regulated
ENSMUSG00000030532	Hddc3	protein_coding	19.4565	-3.87725	1.25027	-3.10111	0.00192794	0.0144547	down_regulated
ENSMUSG00000024654	Asrgl1	protein_coding	116.725	-1.47127	0.474979	-3.09756	0.00195121	0.0145978	down_regulated
ENSMUSG00000021238	Aldh6a1	protein_coding	26.2205	-3.80104	1.22827	-3.09462	0.00197062	0.0147219	down_regulated
ENSMUSG00000025170	Rab40b	protein_coding	18.1571	-4.48406	1.44978	-3.09292	0.001982	0.0147964	down_regulated
ENSMUSG00000051910	Sox6	protein_coding	230.479	-1.03831	0.335761	-3.09241	0.00198538	0.0148005	down_regulated
ENSMUSG00000100594	2810414N06Rik	lincRNA	9.69475	-6.06566	1.96206	-3.09148	0.00199163	0.0148174	down_regulated
ENSMUSG00000030095	Tmem43	protein_coding	175.488	-1.33682	0.43287	-3.08826	0.00201331	0.0149554	down_regulated
ENSMUSG00000019647	Sema6a	protein_coding	12.6366	-5.46174	1.77391	-3.07892	0.00207751	0.0153235	down_regulated
ENSMUSG00000059791	Nrm	protein_coding	9.58544	-6.05069	1.96684	-3.07635	0.00209553	0.0154129	down_regulated
ENSMUSG00000038344	Txlng	protein_coding	9.86323	-6.0916	1.98135	-3.07447	0.00210878	0.0154886	down_regulated
ENSMUSG00000050926	Dcaf12l2	protein_coding	15.4967	-4.92867	1.6035	-3.0737	0.00211421	0.0155176	down_regulated
ENSMUSG00000049858	Suox	protein_coding	18.8014	-4.07052	1.32592	-3.06995	0.00214092	0.0156806	down_regulated
ENSMUSG00000030772	Dkk3	protein_coding	153.706	-1.48175	0.482852	-3.06875	0.00214959	0.0157111	down_regulated
ENSMUSG00000044986	Tst	protein_coding	24.9906	-3.58353	1.16965	-3.06376	0.00218575	0.0159035	down_regulated
ENSMUSG00000045659	Plekha7	protein_coding	9.85279	-6.08936	1.98961	-3.06058	0.00220908	0.0160338	down_regulated
ENSMUSG00000060572	Mfap2	protein_coding	12.6188	-5.44976	1.7814	-3.05925	0.00221894	0.0160719	down_regulated
ENSMUSG00000012483	Rpa3	protein_coding	130.805	-1.31184	0.429355	-3.05538	0.00224772	0.0162354	down_regulated
ENSMUSG00000038600	Atp6v0a4	protein_coding	23.6866	-3.83596	1.25563	-3.05502	0.00225047	0.016244	down_regulated
ENSMUSG00000040713	Creg1	protein_coding	208.813	-3.11052	1.02061	-3.04771	0.00230594	0.0166101	down_regulated
ENSMUSG00000044461	Shisa2	protein_coding	37.5869	-2.4586	0.8081	-3.04244	0.00234665	0.0168917	down_regulated
ENSMUSG00000001761	Smo	protein_coding	206.335	-1.43773	0.472656	-3.04181	0.00235158	0.0169033	down_regulated
ENSMUSG00000049106	Dcaf5	protein_coding	88.502	-2.01997	0.664078	-3.04177	0.00235195	0.0169033	down_regulated
ENSMUSG00000023484	Prph	protein_coding	9.71444	-6.07057	1.99603	-3.04132	0.00235543	0.0169083	down_regulated
ENSMUSG00000095687	Rnaset2a	protein_coding	188.483	-1.18363	0.389271	-3.04063	0.00236084	0.0169356	down_regulated
ENSMUSG00000026189	Pecr	protein_coding	47.1703	-2.61184	0.860005	-3.03701	0.00238941	0.017117	down_regulated
ENSMUSG00000037736	Limch1	protein_coding	51.7834	-2.66844	0.879125	-3.03534	0.00240265	0.0171765	down_regulated
ENSMUSG00000062054	Iah1	protein_coding	122.196	-1.56222	0.514651	-3.0355	0.00240138	0.0171765	down_regulated
ENSMUSG00000026048	Ercc5	protein_coding	52.6202	-2.31523	0.763785	-3.03126	0.00243538	0.0173512	down_regulated
ENSMUSG00000004319	Clcn3	protein_coding	44.9066	-2.27819	0.752165	-3.02884	0.00245496	0.0174551	down_regulated
ENSMUSG00000092416	Zfp141	protein_coding	12.3036	-5.42028	1.79004	-3.02802	0.00246159	0.0174903	down_regulated
ENSMUSG00000020467	Efemp1	protein_coding	107.658	-1.82098	0.601718	-3.0263	0.00247566	0.0175784	down_regulated
ENSMUSG00000015542	Nat9	protein_coding	61.1498	-2.44264	0.808207	-3.02229	0.0025087	0.0177647	down_regulated
ENSMUSG00000015335	Zdhhc12	protein_coding	88.9641	-1.63319	0.540846	-3.01969	0.00253031	0.0179052	down_regulated
ENSMUSG00000091586	Cyp4f17	protein_coding	9.43382	-6.0265	1.9968	-3.01807	0.00254388	0.017953	down_regulated
ENSMUSG00000047996	Prrg1	protein_coding	9.1758	-5.98747	1.9901	-3.00863	0.00262425	0.0184704	down_regulated
ENSMUSG00000036333	Kidins220	protein_coding	23.2463	-3.20757	1.06633	-3.00806	0.00262925	0.0184932	down_regulated
ENSMUSG00000041132	N4bp2l1	protein_coding	20.3187	-4.22139	1.40425	-3.00614	0.00264584	0.0185973	down_regulated
ENSMUSG00000004018	Fancl	protein_coding	17.5227	-4.42931	1.47576	-3.00139	0.00268754	0.0188272	down_regulated
ENSMUSG00000024420	Zfp521	protein_coding	62.2901	-2.10776	0.702549	-3.00017	0.00269832	0.0188774	down_regulated
ENSMUSG00000027550	Lrrcc1	protein_coding	52.327	-2.30546	0.769082	-2.99768	0.00272044	0.018994	down_regulated
ENSMUSG00000052566	Hook2	protein_coding	11.8075	-5.35722	1.78865	-2.99512	0.00274336	0.0191158	down_regulated
ENSMUSG00000037355	Uvssa	protein_coding	14.8821	-4.79159	1.60096	-2.99295	0.00276291	0.0192345	down_regulated
ENSMUSG00000021951	Eef1akmt1	protein_coding	231.135	-1.3634	0.455706	-2.99185	0.00277293	0.0192833	down_regulated
ENSMUSG00000019916	P4ha1	protein_coding	224.544	-1.14691	0.383647	-2.9895	0.00279436	0.0193686	down_regulated
ENSMUSG00000020895	Tmem107	protein_coding	169.507	-1.25215	0.419003	-2.9884	0.00280444	0.0193993	down_regulated
ENSMUSG00000062074	Ccn6	protein_coding	18.0466	-3.64504	1.22131	-2.98454	0.00284005	0.0196196	down_regulated
ENSMUSG00000002661	Alkbh7	protein_coding	56.1469	-2.20549	0.740364	-2.97893	0.00289257	0.0198774	down_regulated
ENSMUSG00000050199	Lgr4	protein_coding	42.5737	-2.83722	0.95254	-2.97858	0.00289588	0.0198871	down_regulated
ENSMUSG00000078566	Bnip3	protein_coding	180.776	-1.11474	0.374378	-2.97757	0.00290539	0.0199393	down_regulated
ENSMUSG00000041775	Mapk1ip1	protein_coding	21.2626	-3.72697	1.25388	-2.97235	0.00295532	0.0202156	down_regulated
ENSMUSG00000103622	Gm38391	TEC	9.29371	-6.00576	2.02239	-2.96964	0.00298148	0.0203679	down_regulated
ENSMUSG00000027489	Necab3	protein_coding	9.24819	-5.99941	2.0212	-2.96824	0.00299515	0.020408	down_regulated
ENSMUSG00000016534	Lamp2	protein_coding	251.591	-1.51791	0.512438	-2.96213	0.00305515	0.0207423	down_regulated
ENSMUSG00000031990	Jam3	protein_coding	97.8445	-1.40309	0.47367	-2.96217	0.00305483	0.0207423	down_regulated
ENSMUSG00000056429	Tgoln1	protein_coding	245.156	-1.13015	0.381687	-2.96092	0.00306722	0.0207907	down_regulated
ENSMUSG00000034175	Rhbdd3	protein_coding	51.6247	-2.49835	0.84568	-2.95425	0.00313427	0.0211766	down_regulated
ENSMUSG00000021982	Cdadc1	protein_coding	41.8913	-2.7203	0.921738	-2.95128	0.00316464	0.0213404	down_regulated
ENSMUSG00000066442	Mthfs	protein_coding	14.2167	-4.66109	1.57982	-2.95039	0.00317375	0.0213881	down_regulated
ENSMUSG00000025525	Apool	protein_coding	62.03	-2.01712	0.683893	-2.94946	0.00318326	0.0214245	down_regulated
ENSMUSG00000038212	Mfsd14b	protein_coding	51.5843	-1.99121	0.676344	-2.94408	0.00323913	0.0217586	down_regulated
ENSMUSG00000059714	Flot1	protein_coding	118.949	-1.52898	0.51944	-2.94353	0.00324497	0.0217838	down_regulated
ENSMUSG00000046152	Fut10	protein_coding	15.1217	-4.68912	1.59324	-2.94313	0.00324909	0.0217975	down_regulated
ENSMUSG00000070509	Rgma	protein_coding	85.085	-1.75529	0.596964	-2.94036	0.00327833	0.0219654	down_regulated
ENSMUSG00000021391	Cenpp	protein_coding	16.6761	-4.3552	1.48113	-2.94045	0.00327735	0.0219654	down_regulated
ENSMUSG00000022510	Trp63	protein_coding	8.82611	-5.93039	2.01902	-2.93727	0.0033112	0.0221431	down_regulated
ENSMUSG00000073889	Il11ra1	protein_coding	97.4158	-1.73782	0.591788	-2.93657	0.00331866	0.0221789	down_regulated
ENSMUSG00000000355	Mcts1	protein_coding	59.7659	-1.79215	0.611545	-2.93053	0.00338386	0.0225139	down_regulated
ENSMUSG00000032766	Gng11	protein_coding	162.916	-1.23693	0.422237	-2.92946	0.00339556	0.022563	down_regulated
ENSMUSG00000028229	Rmdn1	protein_coding	29.7857	-3.53423	1.2071	-2.92788	0.00341285	0.0226347	down_regulated
ENSMUSG00000030340	Scnn1a	protein_coding	8.95372	-5.95276	2.03329	-2.92765	0.00341534	0.0226369	down_regulated
ENSMUSG00000056629	Fkbp2	protein_coding	138.367	-1.20082	0.411095	-2.92103	0.00348874	0.0230504	down_regulated
ENSMUSG00000109602	Gm31597	antisense	8.70107	-5.91078	2.02425	-2.91998	0.00350051	0.0231135	down_regulated
ENSMUSG00000035107	Dcbld2	protein_coding	20.871	-3.23771	1.10908	-2.91927	0.00350849	0.023147	down_regulated
ENSMUSG00000045629	Sh3tc2	protein_coding	12.0307	-5.38507	1.84474	-2.91914	0.00351	0.023147	down_regulated
ENSMUSG00000037621	Atoh8	protein_coding	42.0734	-2.44812	0.839238	-2.91707	0.00353334	0.0232569	down_regulated
ENSMUSG00000016386	Mpped2	protein_coding	24.8536	-3.25235	1.11786	-2.90944	0.00362075	0.0237724	down_regulated
ENSMUSG00000029470	P2rx4	protein_coding	39.3903	-2.47416	0.850582	-2.90879	0.00362831	0.0237922	down_regulated
ENSMUSG00000006395	Hyi	polymorphic_pseudogene	195.791	-1.13298	0.389742	-2.907	0.00364918	0.023914	down_regulated
ENSMUSG00000038527	C1rl	protein_coding	21.5497	-3.81295	1.312	-2.90622	0.0036583	0.0239588	down_regulated
ENSMUSG00000051043	Gprc5c	protein_coding	26.9564	-3.12447	1.07926	-2.89501	0.00379147	0.0247225	down_regulated
ENSMUSG00000075318	Scn2a	protein_coding	8.66872	-5.9046	2.04078	-2.89331	0.00381201	0.0247947	down_regulated
ENSMUSG00000019889	Ptprk	protein_coding	11.493	-5.31741	1.83815	-2.8928	0.0038182	0.0248195	down_regulated
ENSMUSG00000032459	Mrps22	protein_coding	36.3996	-2.46415	0.852693	-2.88985	0.00385427	0.0250073	down_regulated
ENSMUSG00000026220	Slc16a14	protein_coding	8.60179	-5.89362	2.03977	-2.88935	0.00386038	0.0250315	down_regulated
ENSMUSG00000045751	Mms22l	protein_coding	8.73909	-5.91583	2.04947	-2.88652	0.00389533	0.0252112	down_regulated
ENSMUSG00000031751	Amfr	protein_coding	282.54	-1.04436	0.361975	-2.88518	0.00391189	0.025287	down_regulated
ENSMUSG00000040811	Eml2	protein_coding	73.4595	-1.54953	0.537332	-2.88374	0.00392979	0.0253776	down_regulated
ENSMUSG00000026482	Rgl1	protein_coding	13.3301	-4.66525	1.61872	-2.88206	0.00395081	0.0254757	down_regulated
ENSMUSG00000028976	Slc2a5	protein_coding	30.779	-3.11878	1.08211	-2.88213	0.00394998	0.0254757	down_regulated
ENSMUSG00000058388	Phtf1	protein_coding	79.9059	-1.59148	0.552723	-2.87933	0.00398516	0.0256497	down_regulated
ENSMUSG00000070737	Tmem35b	protein_coding	19.3818	-3.97495	1.38091	-2.8785	0.00399567	0.0257015	down_regulated
ENSMUSG00000029571	Tmem106b	protein_coding	131.542	-1.46271	0.508436	-2.87688	0.00401633	0.0257869	down_regulated
ENSMUSG00000079427	Mthfsl	protein_coding	19.2322	-3.9133	1.36174	-2.87374	0.00405645	0.0260285	down_regulated
ENSMUSG00000029426	Scarb2	protein_coding	130.179	-1.68604	0.586767	-2.87344	0.00406028	0.0260371	down_regulated
ENSMUSG00000039611	Tmem246	protein_coding	55.696	-2.47017	0.859808	-2.87294	0.00406675	0.0260532	down_regulated
ENSMUSG00000035637	Grhpr	protein_coding	104.437	-1.37024	0.477821	-2.86768	0.00413492	0.0264347	down_regulated
ENSMUSG00000030087	Klf15	protein_coding	57.9995	-2.73951	0.955431	-2.86731	0.00413984	0.0264499	down_regulated
ENSMUSG00000010607	Pigyl	protein_coding	160.34	-1.28692	0.449749	-2.86141	0.00421758	0.0268925	down_regulated
ENSMUSG00000034354	Mtmr3	protein_coding	99.5596	-1.84391	0.64477	-2.85979	0.00423921	0.0270024	down_regulated
ENSMUSG00000063897	CAAA01118383.1	protein_coding	120.344	-1.24926	0.437048	-2.8584	0.00425782	0.0270842	down_regulated
ENSMUSG00000039497	Dse	protein_coding	149.824	-1.19259	0.417389	-2.85727	0.004273	0.0271514	down_regulated
ENSMUSG00000031298	Adgrg2	protein_coding	76.9518	-1.55574	0.544645	-2.85642	0.00428447	0.0272078	down_regulated
ENSMUSG00000023885	Thbs2	protein_coding	17.804	-4.12819	1.44657	-2.85377	0.00432039	0.027386	down_regulated
ENSMUSG00000055963	Triqk	protein_coding	112.147	-1.88327	0.660725	-2.85031	0.00436762	0.0276686	down_regulated
ENSMUSG00000021243	Fcf1	protein_coding	91.7142	-1.34921	0.473403	-2.85002	0.00437169	0.0276777	down_regulated
ENSMUSG00000024896	Minpp1	protein_coding	143.977	-1.27571	0.448325	-2.8455	0.00443415	0.0280392	down_regulated
ENSMUSG00000057193	Slc44a2	protein_coding	53.2932	-2.53453	0.893083	-2.83795	0.0045404	0.0286339	down_regulated
ENSMUSG00000002808	Epdr1	protein_coding	193.037	-1.02808	0.362276	-2.83785	0.0045419	0.0286339	down_regulated
ENSMUSG00000002908	Kcnn1	protein_coding	25.7823	-3.4765	1.22587	-2.83593	0.00456922	0.0287715	down_regulated
ENSMUSG00000015846	Rxra	protein_coding	169.418	-1.0514	0.370805	-2.83544	0.00457619	0.0287981	down_regulated
ENSMUSG00000042918	Mamstr	protein_coding	10.8984	-5.23118	1.84621	-2.83346	0.00460467	0.0289425	down_regulated
ENSMUSG00000021226	Acot2	protein_coding	133.063	-1.46014	0.515504	-2.83245	0.00461931	0.0289996	down_regulated
ENSMUSG00000038894	Irs2	protein_coding	54.907	-1.89244	0.66827	-2.83185	0.004628	0.0290194	down_regulated
ENSMUSG00000066058	Cldn19	protein_coding	8.24382	-5.83221	2.06165	-2.8289	0.00467084	0.0292404	down_regulated
ENSMUSG00000040771	Oard1	protein_coding	88.3567	-1.67076	0.590617	-2.82884	0.00467164	0.0292404	down_regulated
ENSMUSG00000073096	Lrrc61	protein_coding	62.8876	-1.76947	0.626512	-2.82432	0.00473817	0.0295155	down_regulated
ENSMUSG00000014791	Elmo3	protein_coding	16.3076	-4.1643	1.47598	-2.82138	0.00478179	0.0297518	down_regulated
ENSMUSG00000039952	Dag1	protein_coding	92.0555	-1.76971	0.627346	-2.82095	0.00478823	0.0297741	down_regulated
ENSMUSG00000033033	Calhm2	protein_coding	18.2899	-3.70978	1.31575	-2.81951	0.00480964	0.0298363	down_regulated
ENSMUSG00000002428	Hltf	protein_coding	23.1615	-3.24042	1.15102	-2.81526	0.00487377	0.0301626	down_regulated
ENSMUSG00000021947	Cryl1	protein_coding	67.1692	-1.81035	0.64311	-2.815	0.00487773	0.0301632	down_regulated
ENSMUSG00000051412	Vamp7	protein_coding	83.9963	-1.89233	0.672263	-2.81487	0.00487963	0.0301632	down_regulated
ENSMUSG00000087612	A230005M16Rik	antisense	8.18669	-5.82329	2.07074	-2.81218	0.00492071	0.0303812	down_regulated
ENSMUSG00000046491	C1qtnf2	protein_coding	8.18154	-5.82115	2.07227	-2.80908	0.0049684	0.0306249	down_regulated
ENSMUSG00000034349	Smc4	protein_coding	159.023	-1.21787	0.433991	-2.80622	0.00501259	0.0308574	down_regulated
ENSMUSG00000043190	Rfesd	protein_coding	101.801	-1.77191	0.631496	-2.8059	0.00501763	0.0308702	down_regulated
ENSMUSG00000025510	Cd151	protein_coding	268.576	-1.17735	0.419697	-2.80525	0.00502782	0.0309147	down_regulated
ENSMUSG00000056091	St3gal5	protein_coding	49.9273	-2.08274	0.742881	-2.8036	0.0050535	0.0310544	down_regulated
ENSMUSG00000029090	Adgra3	protein_coding	180.555	-1.25011	0.446062	-2.80256	0.00506992	0.0311004	down_regulated
ENSMUSG00000031596	Slc7a2	protein_coding	59.5289	-1.95359	0.697434	-2.80112	0.0050926	0.0312213	down_regulated
ENSMUSG00000027015	Cybrd1	protein_coding	56.9743	-2.44726	0.873766	-2.80082	0.00509731	0.0312319	down_regulated
ENSMUSG00000028295	Smim8	protein_coding	230.373	-1.00957	0.360609	-2.79963	0.00511609	0.0313286	down_regulated
ENSMUSG00000025507	Pidd1	protein_coding	8.32724	-5.84824	2.09138	-2.79635	0.0051683	0.0316183	down_regulated
ENSMUSG00000046434	Hnrnpa1	protein_coding	238.286	-1.07392	0.384299	-2.7945	0.00519799	0.0317557	down_regulated
ENSMUSG00000070923	Klhl9	protein_coding	106.308	-1.49133	0.534373	-2.79081	0.00525768	0.0321016	down_regulated
ENSMUSG00000055725	Paqr3	protein_coding	29.9653	-2.92232	1.0472	-2.79061	0.00526095	0.0321029	down_regulated
ENSMUSG00000030763	Lcmt1	protein_coding	163.108	-1.00729	0.361286	-2.78807	0.00530225	0.0322983	down_regulated
ENSMUSG00000027935	Rab13	protein_coding	58.3951	-2.64762	0.950116	-2.78663	0.00532598	0.0324198	down_regulated
ENSMUSG00000032401	Lctl	protein_coding	13.283	-4.62154	1.65856	-2.78648	0.00532839	0.0324198	down_regulated
ENSMUSG00000038206	Fbxo8	protein_coding	50.1907	-1.86938	0.671007	-2.78593	0.00533743	0.0324559	down_regulated
ENSMUSG00000033813	Tcea1	protein_coding	85.3279	-1.55386	0.559047	-2.77948	0.00544467	0.0329929	down_regulated
ENSMUSG00000038167	Plekhg6	protein_coding	8.03908	-5.79529	2.0874	-2.77632	0.0054978	0.0332034	down_regulated
ENSMUSG00000049339	Retreg2	protein_coding	136.918	-1.49184	0.537845	-2.77373	0.0055418	0.0334317	down_regulated
ENSMUSG00000006800	Sulf2	protein_coding	108.698	-1.70706	0.61545	-2.77368	0.00554265	0.0334317	down_regulated
ENSMUSG00000054717	Hmgb2	protein_coding	70.3272	-1.69752	0.612548	-2.77125	0.00558413	0.0336237	down_regulated
ENSMUSG00000040466	Blvrb	protein_coding	182.526	-1.13732	0.411336	-2.76494	0.0056934	0.0341637	down_regulated
ENSMUSG00000051527	Usp29	protein_coding	45.8714	-2.18259	0.789708	-2.7638	0.00571333	0.0342636	down_regulated
ENSMUSG00000036103	Colec12	protein_coding	148.78	-1.08395	0.392763	-2.7598	0.00578367	0.0346457	down_regulated
ENSMUSG00000024900	Cpt1a	protein_coding	100.757	-1.44029	0.522097	-2.75866	0.00580385	0.0347467	down_regulated
ENSMUSG00000041272	Tox	protein_coding	77.1952	-1.62248	0.588448	-2.75723	0.00582942	0.03484	down_regulated
ENSMUSG00000028037	Ifi44	protein_coding	10.2421	-5.14794	1.86906	-2.7543	0.00588181	0.0350929	down_regulated
ENSMUSG00000045094	Arhgef37	protein_coding	7.99865	-5.79004	2.10504	-2.75056	0.00594928	0.0354146	down_regulated
ENSMUSG00000036599	Chst12	protein_coding	83.8805	-1.89885	0.69047	-2.75008	0.00595803	0.0354465	down_regulated
ENSMUSG00000001348	Acp5	protein_coding	10.0739	-5.12248	1.86743	-2.74306	0.00608695	0.0360903	down_regulated
ENSMUSG00000031023	Akip1	protein_coding	97.8662	-1.24661	0.45499	-2.73987	0.00614634	0.03636	down_regulated
ENSMUSG00000057719	Sh3rf2	protein_coding	7.94453	-5.77789	2.10878	-2.73991	0.00614552	0.03636	down_regulated
ENSMUSG00000034557	Zfyve9	protein_coding	96.4088	-1.38801	0.506809	-2.73872	0.00616787	0.0364668	down_regulated
ENSMUSG00000031070	Mrgprf	protein_coding	14.2412	-3.6835	1.34702	-2.73456	0.00624642	0.0368687	down_regulated
ENSMUSG00000027180	Fbxo3	protein_coding	124.804	-1.35687	0.496447	-2.73315	0.00627312	0.0370054	down_regulated
ENSMUSG00000025758	Plk4	protein_coding	10.3676	-5.16638	1.89116	-2.73185	0.00629792	0.0371098	down_regulated
ENSMUSG00000026885	Ttll11	protein_coding	7.94036	-5.77847	2.12358	-2.7211	0.00650649	0.0381668	down_regulated
ENSMUSG00000039481	Nrtn	protein_coding	75.0681	-1.50968	0.554864	-2.72081	0.00651222	0.038179	down_regulated
ENSMUSG00000020283	Pex13	protein_coding	105.322	-1.41777	0.521523	-2.71853	0.00655729	0.0383787	down_regulated
ENSMUSG00000002844	Adprh	protein_coding	181.493	-1.3651	0.502534	-2.71643	0.00659897	0.0385384	down_regulated
ENSMUSG00000024866	Acy3	protein_coding	10.1129	-5.12196	1.88686	-2.71454	0.0066367	0.0386919	down_regulated
ENSMUSG00000024924	Vldlr	protein_coding	52.6022	-2.47878	0.913779	-2.71267	0.00667429	0.0388461	down_regulated
ENSMUSG00000057604	Lmcd1	protein_coding	169.53	-1.06577	0.392923	-2.71243	0.00667922	0.0388532	down_regulated
ENSMUSG00000021906	Oxnad1	protein_coding	29.1711	-2.81424	1.03779	-2.71175	0.00669294	0.0388681	down_regulated
ENSMUSG00000039989	Cbx4	protein_coding	64.5814	-1.80134	0.664231	-2.71193	0.00668933	0.0388681	down_regulated
ENSMUSG00000023935	Spats1	protein_coding	7.67928	-5.72973	2.11284	-2.71186	0.00669073	0.0388681	down_regulated
ENSMUSG00000024985	Tcf7l2	protein_coding	65.6756	-1.94103	0.716319	-2.70972	0.00673396	0.0390629	down_regulated
ENSMUSG00000026500	Cox20	protein_coding	188.628	-1.11021	0.410223	-2.70635	0.00680281	0.0394186	down_regulated
ENSMUSG00000028565	Nfia	protein_coding	176.146	-1.51629	0.560321	-2.7061	0.00680777	0.0394255	down_regulated
ENSMUSG00000029165	Agbl5	protein_coding	16.7025	-3.92209	1.44969	-2.70547	0.00682076	0.0394789	down_regulated
ENSMUSG00000047238	Mageh1	protein_coding	130.634	-1.6789	0.621094	-2.70314	0.00686881	0.039735	down_regulated
ENSMUSG00000047694	Yipf6	protein_coding	50.0666	-1.86884	0.691875	-2.70112	0.00691056	0.0399544	down_regulated
ENSMUSG00000016481	Cr1l	protein_coding	88.318	-1.5781	0.58434	-2.70065	0.00692033	0.0399888	down_regulated
ENSMUSG00000014353	Tmem87b	protein_coding	48.3447	-2.31537	0.85744	-2.70033	0.00692704	0.0400055	down_regulated
ENSMUSG00000040722	Scamp5	protein_coding	49.1165	-1.8278	0.676996	-2.69987	0.00693673	0.0400172	down_regulated
ENSMUSG00000030255	Sspn	protein_coding	86.1688	-1.61817	0.600281	-2.69569	0.00702433	0.040389	down_regulated
ENSMUSG00000030990	Pgap2	protein_coding	169.399	-1.13553	0.421756	-2.69239	0.00709418	0.040701	down_regulated
ENSMUSG00000060703	Cd302	protein_coding	184.435	-1.23481	0.459011	-2.69015	0.0071419	0.0409277	down_regulated
ENSMUSG00000014232	Cluap1	protein_coding	48.3087	-2.1176	0.787216	-2.68999	0.00714542	0.0409277	down_regulated
ENSMUSG00000069763	Tmem100	protein_coding	24.9773	-3.42992	1.27816	-2.68349	0.00728587	0.0415955	down_regulated
ENSMUSG00000037111	Setd7	protein_coding	173.979	-1.03818	0.387687	-2.67788	0.00740889	0.0422287	down_regulated
ENSMUSG00000039715	Wdr34	protein_coding	51.5986	-2.59609	0.969656	-2.67733	0.00742109	0.0422752	down_regulated
ENSMUSG00000035824	Tk2	protein_coding	52.3843	-1.98232	0.742605	-2.66942	0.00759828	0.0430967	down_regulated
ENSMUSG00000026939	Tmem141	protein_coding	122.504	-1.19597	0.448793	-2.66485	0.00770226	0.0436174	down_regulated
ENSMUSG00000019143	Hars2	protein_coding	19.7664	-3.33153	1.25018	-2.66484	0.00770259	0.0436174	down_regulated
ENSMUSG00000022671	Mzt2	protein_coding	107.355	-1.19762	0.449709	-2.66309	0.00774264	0.0438205	down_regulated
ENSMUSG00000030074	Gxylt2	protein_coding	72.1736	-2.23016	0.837533	-2.66278	0.00774987	0.0438377	down_regulated
ENSMUSG00000036904	Fzd8	protein_coding	39.6871	-2.42493	0.911551	-2.66023	0.00780883	0.0441235	down_regulated
ENSMUSG00000060519	Tor3a	protein_coding	100.3	-1.27684	0.480251	-2.6587	0.00784434	0.0442524	down_regulated
ENSMUSG00000066357	Wdr6	protein_coding	142.402	-1.07551	0.404681	-2.65768	0.0078681	0.0443382	down_regulated
ENSMUSG00000009246	Trpm5	protein_coding	9.76996	-5.07652	1.91173	-2.65546	0.00791998	0.0445203	down_regulated
ENSMUSG00000019853	Hebp2	protein_coding	84.1305	-1.40827	0.530487	-2.65466	0.00793872	0.0445924	down_regulated
ENSMUSG00000033392	Clasp2	protein_coding	16.2986	-3.29776	1.24262	-2.65388	0.0079571	0.0446237	down_regulated
ENSMUSG00000087433	Gm14167	antisense	7.40808	-5.6785	2.14034	-2.65309	0.00797586	0.044705	down_regulated
ENSMUSG00000097626	4921504A21Rik	antisense	9.63626	-5.06232	1.90992	-2.65054	0.00803632	0.0450197	down_regulated
ENSMUSG00000057363	Uxs1	protein_coding	148.855	-1.27619	0.481861	-2.64845	0.0080861	0.0451949	down_regulated
ENSMUSG00000039239	Tgfb2	protein_coding	122.304	-1.23674	0.467023	-2.64814	0.00809352	0.0451949	down_regulated
ENSMUSG00000001755	Coasy	protein_coding	60.7608	-1.93868	0.732046	-2.6483	0.0080897	0.0451949	down_regulated
ENSMUSG00000040462	Os9	protein_coding	117.548	-1.36682	0.516874	-2.6444	0.0081835	0.0455515	down_regulated
ENSMUSG00000086804	Gm43154	lincRNA	18.3831	-3.88377	1.46924	-2.64338	0.00820826	0.0456407	down_regulated
ENSMUSG00000035828	Pim3	protein_coding	140.295	-1.37031	0.518376	-2.64346	0.00820627	0.0456407	down_regulated
ENSMUSG00000034591	Slc41a2	protein_coding	79.9189	-1.43205	0.542567	-2.6394	0.00830532	0.0461069	down_regulated
ENSMUSG00000039007	Cpq	protein_coding	148.724	-1.32471	0.501935	-2.63921	0.00830986	0.0461076	down_regulated
ENSMUSG00000020032	Nuak1	protein_coding	80.4155	-1.47744	0.56007	-2.63796	0.00834064	0.0462538	down_regulated
ENSMUSG00000020052	Ascl1	protein_coding	7.33721	-5.66345	2.15242	-2.6312	0.00850842	0.0469602	down_regulated
ENSMUSG00000068391	Chrac1	protein_coding	100.247	-1.56042	0.593497	-2.6292	0.00855859	0.047122	down_regulated
ENSMUSG00000110615	Gm45890	antisense	7.26715	-5.64985	2.15246	-2.62483	0.00866932	0.0475721	down_regulated
ENSMUSG00000042099	Kank3	protein_coding	7.21683	-5.64036	2.14904	-2.62459	0.00867526	0.0475797	down_regulated
ENSMUSG00000045441	Gprin3	protein_coding	9.4679	-5.02308	1.91462	-2.62353	0.00870231	0.0476531	down_regulated
ENSMUSG00000029776	Hibadh	protein_coding	124.688	-1.16574	0.444435	-2.62297	0.0087167	0.0477069	down_regulated
ENSMUSG00000029998	Pcyox1	protein_coding	100.489	-1.25483	0.478551	-2.62215	0.00873772	0.047797	down_regulated
ENSMUSG00000024948	Map4k2	protein_coding	7.29548	-5.65682	2.15816	-2.62113	0.00876376	0.0478882	down_regulated
ENSMUSG00000072582	Ptrh2	protein_coding	110.552	-1.33394	0.509175	-2.61981	0.0087978	0.0480251	down_regulated
ENSMUSG00000037089	Slc35b2	protein_coding	255.372	-1.01775	0.388956	-2.61663	0.00888033	0.048425	down_regulated
ENSMUSG00000031197	Vbp1	protein_coding	54.2466	-1.64307	0.628143	-2.61575	0.00890308	0.0484986	down_regulated
ENSMUSG00000036291	Ap5m1	protein_coding	13.7413	-3.95355	1.51259	-2.61376	0.0089551	0.0487566	down_regulated
ENSMUSG00000018449	Rpain	protein_coding	26.9757	-3.03264	1.16189	-2.61008	0.00905206	0.0491566	down_regulated
ENSMUSG00000037742	Eef1a1	protein_coding	34453.1	-0.999862	0.0567564	-17.6167	1.83287e-69	1.19812e-66	not_significant
ENSMUSG00000028691	Prdx1	protein_coding	4966.18	0.980253	0.0713704	13.7347	6.28903e-43	1.93462e-40	not_significant
ENSMUSG00000030218	Mgp	protein_coding	6476.07	-0.913102	0.0777557	-11.7432	7.65173e-32	1.70275e-29	not_significant
ENSMUSG00000001175	Calm1	protein_coding	3671.21	0.915162	0.0862684	10.6083	2.72641e-26	4.25605e-24	not_significant
ENSMUSG00000029614	Rpl6	protein_coding	7539.81	-0.678752	0.065961	-10.2902	7.80134e-25	1.16563e-22	not_significant
ENSMUSG00000024661	Fth1	protein_coding	31380.4	0.548822	0.0551263	9.95572	2.38093e-23	3.19258e-21	not_significant
ENSMUSG00000050708	Ftl1	protein_coding	20268.8	0.529531	0.054086	9.79054	1.23636e-22	1.57696e-20	not_significant
ENSMUSG00000022010	Tsc22d1	protein_coding	4040.05	0.855812	0.087769	9.75074	1.83136e-22	2.30774e-20	not_significant
ENSMUSG00000030744	Rps3	protein_coding	21669	-0.548495	0.0563895	-9.72689	2.31568e-22	2.81624e-20	not_significant
ENSMUSG00000051855	Mest	protein_coding	3326.33	-0.975206	0.101473	-9.61046	7.22227e-22	8.30085e-20	not_significant
ENSMUSG00000037664	Cdkn1c	protein_coding	4040.23	-0.715422	0.0789222	-9.0649	1.24721e-19	1.20783e-17	not_significant
ENSMUSG00000062647	Rpl7a	protein_coding	7544.12	-0.591831	0.0677553	-8.73483	2.44027e-18	2.25866e-16	not_significant
ENSMUSG00000018293	Pfn1	protein_coding	6407.81	0.667657	0.0766921	8.70568	3.15685e-18	2.89628e-16	not_significant
ENSMUSG00000028081	Rps3a1	protein_coding	13692.4	-0.490071	0.057604	-8.50758	1.77603e-17	1.49802e-15	not_significant
ENSMUSG00000017493	Igfbp4	protein_coding	2383.33	-0.946518	0.112107	-8.44301	3.09264e-17	2.56713e-15	not_significant
ENSMUSG00000008682	Rpl10	protein_coding	2761.42	-0.814912	0.0965968	-8.43623	3.27748e-17	2.69915e-15	not_significant
ENSMUSG00000058558	Rpl5	protein_coding	4506.4	-0.767317	0.0918366	-8.35523	6.5303e-17	5.25388e-15	not_significant
ENSMUSG00000030057	Cnbp	protein_coding	1660.03	0.983418	0.120299	8.17477	2.96432e-16	2.19885e-14	not_significant
ENSMUSG00000032399	Rpl4	protein_coding	12332.6	-0.510606	0.0627838	-8.13276	4.19612e-16	3.06904e-14	not_significant
ENSMUSG00000006333	Rps9	protein_coding	8916.93	-0.68543	0.0854327	-8.02305	1.03155e-15	7.19264e-14	not_significant
ENSMUSG00000027808	Serp1	protein_coding	2152.85	0.92557	0.115867	7.98823	1.36895e-15	9.48199e-14	not_significant
ENSMUSG00000022312	Eif3h	protein_coding	2757.08	-0.757086	0.0960909	-7.87885	3.3041e-15	2.244e-13	not_significant
ENSMUSG00000043716	Rpl7	protein_coding	10920.4	-0.567371	0.0723414	-7.84297	4.40006e-15	2.95002e-13	not_significant
ENSMUSG00000028745	Capzb	protein_coding	1495.56	0.942143	0.120211	7.83744	4.59836e-15	3.06332e-13	not_significant
ENSMUSG00000027712	Anxa5	protein_coding	3350.01	0.738159	0.098703	7.47859	7.51255e-14	4.62199e-12	not_significant
ENSMUSG00000061904	Slc25a3	protein_coding	2821.37	-0.911364	0.12221	-7.45733	8.82925e-14	5.3689e-12	not_significant
ENSMUSG00000047675	Rps8	protein_coding	21369	-0.418757	0.0576829	-7.25964	3.88113e-13	2.28049e-11	not_significant
ENSMUSG00000030189	Ybx3	protein_coding	2171.4	0.923036	0.128081	7.20663	5.73528e-13	3.29589e-11	not_significant
ENSMUSG00000037060	Cavin3	protein_coding	2706.41	0.826583	0.115084	7.18246	6.84692e-13	3.82952e-11	not_significant
ENSMUSG00000003429	Rps11	protein_coding	7368.54	-0.490729	0.0696305	-7.04761	1.8202e-12	9.86399e-11	not_significant
ENSMUSG00000059796	Eif4a1	protein_coding	1751.38	0.791226	0.113149	6.99279	2.69481e-12	1.43801e-10	not_significant
ENSMUSG00000025967	Eef1b2	protein_coding	8650.3	-0.440676	0.0637807	-6.90924	4.87254e-12	2.51044e-10	not_significant
ENSMUSG00000058672	Tubb2a	protein_coding	1852.65	-0.861608	0.125583	-6.86089	6.84332e-12	3.44107e-10	not_significant
ENSMUSG00000000563	Atp5pb	protein_coding	1452.71	-0.866701	0.127113	-6.81835	9.20894e-12	4.56475e-10	not_significant
ENSMUSG00000057113	Npm1	protein_coding	3157.14	-0.614038	0.0906665	-6.77249	1.26583e-11	6.10106e-10	not_significant
ENSMUSG00000054766	Set	protein_coding	1299.66	0.959472	0.14354	6.68435	2.31954e-11	1.09774e-09	not_significant
ENSMUSG00000079523	Tmsb10	protein_coding	1532.21	0.849994	0.129686	6.55427	5.59145e-11	2.58765e-09	not_significant
ENSMUSG00000027828	Ssr3	protein_coding	1154.29	-0.949675	0.145191	-6.54088	6.11586e-11	2.80319e-09	not_significant
ENSMUSG00000029581	Fscn1	protein_coding	1246.43	0.936771	0.143286	6.53777	6.24412e-11	2.83944e-09	not_significant
ENSMUSG00000014769	Psmb1	protein_coding	1448.42	-0.811412	0.125832	-6.44839	1.13044e-10	4.98872e-09	not_significant
ENSMUSG00000020372	Rack1	protein_coding	7450.94	-0.426504	0.0676193	-6.30743	2.83715e-10	1.19172e-08	not_significant
ENSMUSG00000017466	Timp2	protein_coding	2309.44	-0.913981	0.146722	-6.22935	4.68364e-10	1.92859e-08	not_significant
ENSMUSG00000061315	Naca	protein_coding	4118.19	-0.535572	0.0873655	-6.13025	8.77397e-10	3.48924e-08	not_significant
ENSMUSG00000007836	Hnrnpa0	protein_coding	1562.63	0.710056	0.117963	6.01934	1.75134e-09	6.58894e-08	not_significant
ENSMUSG00000024248	Cox7a2l	protein_coding	1144.21	-0.853587	0.141847	-6.01768	1.76938e-09	6.63297e-08	not_significant
ENSMUSG00000006304	Arpc2	protein_coding	1405.62	0.914514	0.152238	6.00712	1.88844e-09	7.0289e-08	not_significant
ENSMUSG00000000567	Sox9	protein_coding	2612.4	0.589127	0.0981518	6.0022	1.94661e-09	7.21971e-08	not_significant
ENSMUSG00000048583	Igf2	protein_coding	884.782	-0.95604	0.159638	-5.98878	2.11418e-09	7.8135e-08	not_significant
ENSMUSG00000025132	Arhgdia	protein_coding	1983.43	0.803185	0.13457	5.96852	2.39422e-09	8.78638e-08	not_significant
ENSMUSG00000037242	Clic4	protein_coding	1201.42	0.931219	0.157416	5.91568	3.30512e-09	1.17981e-07	not_significant
ENSMUSG00000027907	S100a11	protein_coding	3694.92	0.600397	0.1017	5.90362	3.55605e-09	1.26506e-07	not_significant
ENSMUSG00000053565	Eif3k	protein_coding	1421.48	-0.790962	0.134774	-5.8688	4.38965e-09	1.54656e-07	not_significant
ENSMUSG00000009013	Dynll1	protein_coding	2322.38	0.636725	0.109517	5.81392	6.10275e-09	2.07911e-07	not_significant
ENSMUSG00000027966	Col11a1	protein_coding	1989.6	-0.748038	0.129024	-5.79765	6.72516e-09	2.28371e-07	not_significant
ENSMUSG00000028798	Eif3i	protein_coding	1488.47	-0.781359	0.134815	-5.79577	6.80076e-09	2.30191e-07	not_significant
ENSMUSG00000058600	Rpl30	protein_coding	7617.65	-0.406632	0.0701991	-5.79256	6.93206e-09	2.33127e-07	not_significant
ENSMUSG00000022283	Pabpc1	protein_coding	3674.08	0.556834	0.0963835	5.77728	7.59187e-09	2.53685e-07	not_significant
ENSMUSG00000014867	Surf4	protein_coding	1500.17	-0.806405	0.140461	-5.74113	9.40489e-09	3.06435e-07	not_significant
ENSMUSG00000040952	Rps19	protein_coding	10633.2	-0.315913	0.0550261	-5.74116	9.4032e-09	3.06435e-07	not_significant
ENSMUSG00000090841	Myl6	protein_coding	3379.95	-0.484656	0.0844593	-5.73833	9.56123e-09	3.10562e-07	not_significant
ENSMUSG00000031447	Lamp1	protein_coding	912.512	-0.877229	0.153184	-5.72665	1.02435e-08	3.31693e-07	not_significant
ENSMUSG00000031059	Ndufb11	protein_coding	869.876	-0.928926	0.162657	-5.71094	1.12351e-08	3.57166e-07	not_significant
ENSMUSG00000053332	Gas5	processed_transcript	4122.59	-0.561411	0.0993868	-5.64875	1.61623e-08	4.97181e-07	not_significant
ENSMUSG00000071644	Eef1g	protein_coding	2012.86	-0.663859	0.118034	-5.62433	1.86234e-08	5.64585e-07	not_significant
ENSMUSG00000001794	Capns1	protein_coding	1949.71	0.642679	0.114616	5.60724	2.0558e-08	6.19644e-07	not_significant
ENSMUSG00000038274	Fau	protein_coding	4059.08	-0.552063	0.0985074	-5.60428	2.09125e-08	6.27213e-07	not_significant
ENSMUSG00000030591	Psmd8	protein_coding	1055.94	0.878216	0.156778	5.60165	2.12317e-08	6.34463e-07	not_significant
ENSMUSG00000012405	Rpl15	protein_coding	3152.73	-0.581087	0.104389	-5.56655	2.59833e-08	7.72043e-07	not_significant
ENSMUSG00000001289	Pfdn5	protein_coding	1643.55	-0.734726	0.132883	-5.52914	3.2181e-08	9.45451e-07	not_significant
ENSMUSG00000022956	Atp5o	protein_coding	1372.51	-0.778713	0.141269	-5.51228	3.54223e-08	1.02912e-06	not_significant
ENSMUSG00000041355	Ssr2	protein_coding	881.383	-0.985657	0.17929	-5.49756	3.8509e-08	1.10955e-06	not_significant
ENSMUSG00000022285	Ywhaz	protein_coding	1324.9	0.828735	0.152008	5.45192	4.98295e-08	1.40099e-06	not_significant
ENSMUSG00000029247	Paics	protein_coding	910.778	-0.923523	0.171205	-5.39426	6.88076e-08	1.90386e-06	not_significant
ENSMUSG00000017781	Pitpna	protein_coding	711.57	0.929037	0.172218	5.39455	6.8695e-08	1.90386e-06	not_significant
ENSMUSG00000032518	Rpsa	protein_coding	9579.15	-0.328066	0.0612055	-5.36008	8.31838e-08	2.27754e-06	not_significant
ENSMUSG00000078578	Ube2d3	protein_coding	1604.97	0.83878	0.15671	5.35244	8.67781e-08	2.3567e-06	not_significant
ENSMUSG00000033307	Mif	protein_coding	1756.39	-0.723189	0.135412	-5.34067	9.26031e-08	2.48342e-06	not_significant
ENSMUSG00000026728	Vim	protein_coding	10655	-0.297768	0.0563153	-5.28751	1.23992e-07	3.27483e-06	not_significant
ENSMUSG00000015656	Hspa8	protein_coding	2939.94	-0.548635	0.104771	-5.23653	1.63621e-07	4.20471e-06	not_significant
ENSMUSG00000026615	Eprs	protein_coding	700.845	-0.924673	0.178305	-5.18591	2.14962e-07	5.36584e-06	not_significant
ENSMUSG00000022483	Col2a1	protein_coding	16621	-0.358869	0.0694598	-5.16658	2.3842e-07	5.92313e-06	not_significant
ENSMUSG00000015837	Sqstm1	protein_coding	2731.03	0.559786	0.108791	5.14553	2.6676e-07	6.54939e-06	not_significant
ENSMUSG00000050335	Lgals3	protein_coding	7054.62	0.351996	0.0686702	5.12589	2.96138e-07	7.1697e-06	not_significant
ENSMUSG00000059291	Rpl11	protein_coding	6323.43	-0.368146	0.0723483	-5.08852	3.60876e-07	8.55872e-06	not_significant
ENSMUSG00000067276	Capn6	protein_coding	1413.29	-0.696248	0.136898	-5.0859	3.65891e-07	8.63851e-06	not_significant
ENSMUSG00000040385	Ppp1ca	protein_coding	1323.06	0.715562	0.140763	5.08344	3.70668e-07	8.69241e-06	not_significant
ENSMUSG00000015759	Cnih1	protein_coding	771.045	-0.837906	0.164932	-5.08031	3.76822e-07	8.79728e-06	not_significant
ENSMUSG00000037499	Nenf	protein_coding	862.078	-0.978116	0.192695	-5.07597	3.85519e-07	8.98027e-06	not_significant
ENSMUSG00000028426	Rad23b	protein_coding	824.892	0.963807	0.190123	5.06939	3.99093e-07	9.23477e-06	not_significant
ENSMUSG00000025151	Maged1	protein_coding	1141.32	-0.899305	0.177691	-5.06107	4.16903e-07	9.60438e-06	not_significant
ENSMUSG00000068220	Lgals1	protein_coding	1819.56	0.854557	0.170164	5.02197	5.1143e-07	1.1553e-05	not_significant
ENSMUSG00000024048	Myl12a	protein_coding	2964.56	0.491991	0.098405	4.99966	5.74329e-07	1.28018e-05	not_significant
ENSMUSG00000032966	Fkbp1a	protein_coding	2131.83	0.542304	0.10875	4.9867	6.14203e-07	1.36101e-05	not_significant
ENSMUSG00000020044	Timp3	protein_coding	3225.25	-0.657539	0.132052	-4.9794	6.37813e-07	1.41034e-05	not_significant
ENSMUSG00000016528	Mapkapk2	protein_coding	648.627	0.952665	0.192789	4.94149	7.75268e-07	1.67186e-05	not_significant
ENSMUSG00000021905	Dph3	protein_coding	518.854	0.968023	0.196931	4.91555	8.85333e-07	1.88685e-05	not_significant
ENSMUSG00000041126	H2az2	protein_coding	655.403	-0.934356	0.190143	-4.91397	8.92499e-07	1.89344e-05	not_significant
ENSMUSG00000042712	Tceal9	protein_coding	1146.84	-0.696262	0.141758	-4.91164	9.03189e-07	1.91224e-05	not_significant
ENSMUSG00000000740	Rpl13	protein_coding	13271	-0.298292	0.0609216	-4.89632	9.76476e-07	2.03646e-05	not_significant
ENSMUSG00000022450	Ndufa6	protein_coding	1208.85	-0.76478	0.15647	-4.88771	1.02013e-06	2.11698e-05	not_significant
ENSMUSG00000024909	Efemp2	protein_coding	857.854	-0.829852	0.170525	-4.86644	1.13625e-06	2.33478e-05	not_significant
ENSMUSG00000031807	Pgls	protein_coding	1621.23	-0.72346	0.14892	-4.85804	1.18551e-06	2.417e-05	not_significant
ENSMUSG00000059070	Rpl18	protein_coding	5699.04	-0.441658	0.0912142	-4.84198	1.28551e-06	2.5956e-05	not_significant
ENSMUSG00000052146	Rps10	protein_coding	5164.41	-0.423733	0.0876322	-4.83536	1.32907e-06	2.67322e-05	not_significant
ENSMUSG00000060591	Ifitm2	protein_coding	1397.98	-0.67588	0.139971	-4.82871	1.37418e-06	2.75865e-05	not_significant
ENSMUSG00000018672	Copz2	protein_coding	1631.1	-0.599252	0.125544	-4.77325	1.81277e-06	3.57058e-05	not_significant
ENSMUSG00000037805	Rpl10a	protein_coding	2788.1	-0.500848	0.105009	-4.76957	1.84621e-06	3.62962e-05	not_significant
ENSMUSG00000063229	Ldha	protein_coding	2500.78	0.593353	0.124839	4.75296	2.0046e-06	3.9116e-05	not_significant
ENSMUSG00000022336	Eif3e	protein_coding	992.213	-0.957576	0.202191	-4.73599	2.17989e-06	4.21431e-05	not_significant
ENSMUSG00000021814	Anxa7	protein_coding	590.628	0.97678	0.206288	4.73503	2.19025e-06	4.22653e-05	not_significant
ENSMUSG00000026254	Eif4e2	protein_coding	833.63	0.790882	0.167191	4.73042	2.24051e-06	4.30763e-05	not_significant
ENSMUSG00000026341	Actr3	protein_coding	559.32	0.926117	0.197476	4.68977	2.73517e-06	5.17308e-05	not_significant
ENSMUSG00000025499	Hras	protein_coding	1033.02	0.691639	0.148135	4.66897	3.02719e-06	5.67408e-05	not_significant
ENSMUSG00000002778	Kdelr1	protein_coding	816.739	-0.856622	0.183692	-4.66336	3.11081e-06	5.82039e-05	not_significant
ENSMUSG00000025351	Cd63	protein_coding	1745.53	-0.610012	0.13132	-4.64522	3.39713e-06	6.33343e-05	not_significant
ENSMUSG00000027404	Snrpb	protein_coding	647.603	0.896119	0.193087	4.64102	3.46694e-06	6.45209e-05	not_significant
ENSMUSG00000057841	Rpl32	protein_coding	16929.8	-0.29559	0.0637188	-4.63898	3.50136e-06	6.49304e-05	not_significant
ENSMUSG00000027479	Mapre1	protein_coding	612.473	0.887859	0.191437	4.63787	3.52017e-06	6.51637e-05	not_significant
ENSMUSG00000040048	Ndufb10	protein_coding	831.377	-0.898169	0.193836	-4.63364	3.59285e-06	6.63915e-05	not_significant
ENSMUSG00000069769	Msi2	protein_coding	897.218	-0.842151	0.182514	-4.61416	3.94691e-06	7.20652e-05	not_significant
ENSMUSG00000023904	Hcfc1r1	protein_coding	1209.5	-0.705553	0.15318	-4.60603	4.10435e-06	7.45267e-05	not_significant
ENSMUSG00000018286	Psmb6	protein_coding	1060.32	-0.839878	0.182947	-4.59082	4.41505e-06	7.94785e-05	not_significant
ENSMUSG00000037072	Selenof	protein_coding	1158.4	-0.676122	0.147314	-4.58965	4.43981e-06	7.97869e-05	not_significant
ENSMUSG00000022354	Ndufb9	protein_coding	1225.07	-0.735895	0.160694	-4.57948	4.66126e-06	8.26307e-05	not_significant
ENSMUSG00000024425	Ndfip1	protein_coding	596.191	-0.947449	0.2071	-4.57484	4.76584e-06	8.40571e-05	not_significant
ENSMUSG00000026385	Dbi	protein_coding	1075.68	-0.688703	0.151131	-4.557	5.18887e-06	9.07532e-05	not_significant
ENSMUSG00000071172	Srsf3	protein_coding	707.778	0.99504	0.220734	4.50787	6.54808e-06	0.000112089	not_significant
ENSMUSG00000034667	Xpot	protein_coding	465.81	0.987735	0.219341	4.5032	6.69392e-06	0.000114212	not_significant
ENSMUSG00000020326	Ccng1	protein_coding	1465.19	-0.730126	0.162352	-4.49717	6.88631e-06	0.000117112	not_significant
ENSMUSG00000055762	Eef1d	protein_coding	1391.41	-0.623788	0.138798	-4.49421	6.98293e-06	0.00011837	not_significant
ENSMUSG00000060036	Rpl3	protein_coding	4130.56	-0.364515	0.0816996	-4.46166	8.13285e-06	0.000135485	not_significant
ENSMUSG00000028936	Rpl22	protein_coding	5196.32	-0.341245	0.0765373	-4.45855	8.25178e-06	0.000136993	not_significant
ENSMUSG00000042747	Krtcap2	protein_coding	1235.08	-0.746828	0.167783	-4.45117	8.54054e-06	0.000140892	not_significant
ENSMUSG00000029752	Asns	protein_coding	1028.15	-0.86574	0.195034	-4.43891	9.04154e-06	0.000148222	not_significant
ENSMUSG00000005610	Eif4g2	protein_coding	1933.5	0.501518	0.113247	4.42854	9.48742e-06	0.000155288	not_significant
ENSMUSG00000034566	Atp5h	protein_coding	971.721	-0.760887	0.173059	-4.3967	1.09909e-05	0.000177947	not_significant
ENSMUSG00000071866	Ppia	protein_coding	2372.33	-0.649008	0.148077	-4.38291	1.17102e-05	0.000186988	not_significant
ENSMUSG00000038539	Atf5	protein_coding	1901.87	-0.626273	0.143419	-4.36673	1.26121e-05	0.000199259	not_significant
ENSMUSG00000029616	Erp29	protein_coding	647.093	-0.95265	0.218422	-4.36152	1.29164e-05	0.000203452	not_significant
ENSMUSG00000044533	Rps2	protein_coding	7420.75	-0.308821	0.0709086	-4.3552	1.32946e-05	0.000207486	not_significant
ENSMUSG00000002477	Snrpd1	protein_coding	617.696	0.980525	0.226114	4.33642	1.44821e-05	0.000224065	not_significant
ENSMUSG00000037601	Nme1	protein_coding	907.117	0.708493	0.164154	4.31603	1.58859e-05	0.00024398	not_significant
ENSMUSG00000026509	Capn2	protein_coding	648.62	0.942137	0.218321	4.31537	1.59339e-05	0.000244359	not_significant
ENSMUSG00000001025	S100a6	protein_coding	10385.4	0.824751	0.191484	4.30716	1.65363e-05	0.000252118	not_significant
ENSMUSG00000004849	Ap1s1	protein_coding	698.007	0.832985	0.194856	4.27487	1.9125e-05	0.000288531	not_significant
ENSMUSG00000069744	Psmb3	protein_coding	832.846	-0.760895	0.178276	-4.26806	1.97176e-05	0.000296302	not_significant
ENSMUSG00000030224	Strap	protein_coding	612.091	0.946833	0.222903	4.24773	2.15945e-05	0.000317554	not_significant
ENSMUSG00000020460	Rps27a	protein_coding	5646.25	-0.325376	0.0766419	-4.24541	2.18192e-05	0.000320066	not_significant
ENSMUSG00000021486	Prelid1	protein_coding	884.226	0.82484	0.19462	4.2382	2.25315e-05	0.00032959	not_significant
ENSMUSG00000058443	Rpl10-ps3	protein_coding	965.683	-0.699968	0.165765	-4.22266	2.4144e-05	0.000349754	not_significant
ENSMUSG00000028788	Ptp4a2	protein_coding	1530.72	0.54264	0.129197	4.20011	2.66787e-05	0.000381714	not_significant
ENSMUSG00000061477	Rps7	protein_coding	8033.3	-0.27329	0.065344	-4.18233	2.88536e-05	0.000408916	not_significant
ENSMUSG00000030432	Rpl28	protein_coding	5228.29	-0.327597	0.0783613	-4.1806	2.90736e-05	0.000410919	not_significant
ENSMUSG00000024099	Ndufv2	protein_coding	929.025	-0.874924	0.209406	-4.17812	2.93922e-05	0.000414304	not_significant
ENSMUSG00000004665	Cnn2	protein_coding	1051.34	0.684359	0.163833	4.17716	2.95167e-05	0.00041494	not_significant
ENSMUSG00000029472	Anapc5	protein_coding	536.256	0.915984	0.219465	4.17372	2.99661e-05	0.000420128	not_significant
ENSMUSG00000040152	Thbs1	protein_coding	1510.38	-0.636749	0.153763	-4.14112	3.45614e-05	0.000478146	not_significant
ENSMUSG00000030342	Cd9	protein_coding	1689.93	-0.582469	0.140986	-4.13139	3.60575e-05	0.000494915	not_significant
ENSMUSG00000000184	Ccnd2	protein_coding	1924.85	-0.557003	0.134972	-4.12679	3.67866e-05	0.000503601	not_significant
ENSMUSG00000021917	Spcs1	protein_coding	1259.09	-0.685653	0.16625	-4.12423	3.71976e-05	0.000508562	not_significant
ENSMUSG00000027523	Gnas	protein_coding	6415.47	-0.292426	0.0713835	-4.09654	4.19368e-05	0.000568157	not_significant
ENSMUSG00000019710	Mrpl24	protein_coding	425.355	-0.961425	0.235042	-4.09043	4.30569e-05	0.000581074	not_significant
ENSMUSG00000002395	Use1	protein_coding	551.232	-0.873268	0.214092	-4.07894	4.52419e-05	0.000606558	not_significant
ENSMUSG00000005575	Ube2m	protein_coding	818.059	0.871383	0.214272	4.06671	4.76814e-05	0.000636097	not_significant
ENSMUSG00000029767	Calu	protein_coding	835.149	-0.83034	0.20682	-4.01479	5.94984e-05	0.000775928	not_significant
ENSMUSG00000034994	Eef2	protein_coding	6333.88	-0.309042	0.0770839	-4.00916	6.09349e-05	0.000792684	not_significant
ENSMUSG00000006095	Tbcb	protein_coding	559.972	-0.877299	0.220121	-3.98554	6.73274e-05	0.000862962	not_significant
ENSMUSG00000008668	Rps18	protein_coding	5032.15	-0.352718	0.0885573	-3.98294	6.80692e-05	0.000869274	not_significant
ENSMUSG00000037373	Ctbp1	protein_coding	703.169	0.801927	0.202433	3.96144	7.45006e-05	0.000943344	not_significant
ENSMUSG00000046364	Rpl27a	protein_coding	1147.18	-0.591325	0.149618	-3.95224	7.74234e-05	0.000973283	not_significant
ENSMUSG00000071655	Ubxn1	protein_coding	629.488	-0.927349	0.234858	-3.94855	7.86268e-05	0.000986041	not_significant
ENSMUSG00000068267	Cenpb	protein_coding	579.631	0.90747	0.229932	3.94669	7.92395e-05	0.000992534	not_significant
ENSMUSG00000045573	Penk	protein_coding	1324.78	-0.666277	0.168984	-3.94285	8.05204e-05	0.00100377	not_significant
ENSMUSG00000011114	Tbrg1	protein_coding	1274.89	-0.51923	0.13188	-3.93715	8.24548e-05	0.00102666	not_significant
ENSMUSG00000004897	Hdgf	protein_coding	1842.14	0.471622	0.119853	3.93501	8.31922e-05	0.00103338	not_significant
ENSMUSG00000030082	Sec61a1	protein_coding	640.674	-0.771347	0.196582	-3.9238	8.71648e-05	0.00107888	not_significant
ENSMUSG00000078453	Abracl	protein_coding	517.425	0.912653	0.233674	3.90566	9.39674e-05	0.00115083	not_significant
ENSMUSG00000026456	Cyb5r1	protein_coding	794.861	-0.797395	0.204714	-3.89516	9.81339e-05	0.0011907	not_significant
ENSMUSG00000070319	Eif3g	protein_coding	1084.03	-0.557653	0.143517	-3.88561	0.000102072	0.00123418	not_significant
ENSMUSG00000046768	Rhoj	protein_coding	329.331	0.971226	0.249976	3.88528	0.000102212	0.00123445	not_significant
ENSMUSG00000033047	Eif3l	protein_coding	680.375	-0.782897	0.201831	-3.87896	0.000104902	0.00126257	not_significant
ENSMUSG00000045983	Eif4g1	protein_coding	526.262	0.852758	0.220609	3.86548	0.000110873	0.00132679	not_significant
ENSMUSG00000025856	Pdgfa	protein_coding	534.949	0.990522	0.256383	3.86345	0.000111796	0.00133175	not_significant
ENSMUSG00000036323	Srp72	protein_coding	475.384	-0.851024	0.220632	-3.85721	0.000114689	0.00136155	not_significant
ENSMUSG00000074247	Dda1	protein_coding	542.871	0.88968	0.230874	3.85353	0.000116425	0.00137904	not_significant
ENSMUSG00000046841	Ckap4	protein_coding	823.029	-0.900126	0.23415	-3.84422	0.000120935	0.001426	not_significant
ENSMUSG00000025393	Atp5b	protein_coding	1967.59	-0.510529	0.133271	-3.83078	0.00012774	0.00149611	not_significant
ENSMUSG00000064215	Ifi27	protein_coding	511.194	-0.864611	0.226263	-3.82127	0.000132768	0.00154635	not_significant
ENSMUSG00000048537	Phldb1	protein_coding	354.741	0.952876	0.249515	3.81891	0.000134044	0.00155947	not_significant
ENSMUSG00000004032	Gstm5	protein_coding	503.177	-0.88001	0.230537	-3.81722	0.000134962	0.0015684	not_significant
ENSMUSG00000046432	Bex3	protein_coding	593.875	-0.843673	0.221667	-3.80604	0.00014121	0.00163527	not_significant
ENSMUSG00000028837	Psmb2	protein_coding	943.17	-0.732664	0.192588	-3.80432	0.000142196	0.00164335	not_significant
ENSMUSG00000058569	Tmed9	protein_coding	726.61	-0.717566	0.188694	-3.80279	0.000143076	0.00164987	not_significant
ENSMUSG00000025724	Sec11a	protein_coding	510.089	-0.805926	0.212029	-3.80101	0.000144106	0.00165991	not_significant
ENSMUSG00000007739	Cct4	protein_coding	764.023	-0.745359	0.196251	-3.79798	0.000145878	0.00167296	not_significant
ENSMUSG00000002741	Ykt6	protein_coding	746.901	0.713539	0.18817	3.792	0.000149439	0.00170852	not_significant
ENSMUSG00000032803	Cdv3	protein_coding	914.933	-0.645825	0.170587	-3.7859	0.000153155	0.00174493	not_significant
ENSMUSG00000028757	Ddost	protein_coding	543.512	-0.926569	0.246161	-3.76407	0.000167168	0.00188609	not_significant
ENSMUSG00000001525	Tubb5	protein_coding	1356.97	0.728758	0.19513	3.73473	0.00018792	0.00209537	not_significant
ENSMUSG00000059552	Trp53	protein_coding	516.8	0.820913	0.219875	3.73355	0.000188802	0.00210296	not_significant
ENSMUSG00000005873	Reep5	protein_coding	1013.96	-0.671574	0.181959	-3.6908	0.000223553	0.00242545	not_significant
ENSMUSG00000004610	Etfb	protein_coding	308.156	-0.983261	0.266892	-3.68412	0.000229493	0.00248475	not_significant
ENSMUSG00000022665	Ccdc80	protein_coding	652.388	-0.70351	0.191243	-3.67863	0.000234492	0.00253363	not_significant
ENSMUSG00000038965	Ube2l3	protein_coding	566.272	0.719746	0.196445	3.66385	0.000248448	0.00266242	not_significant
ENSMUSG00000022757	Tfg	protein_coding	614.102	0.844039	0.230583	3.66045	0.000251769	0.00268699	not_significant
ENSMUSG00000043924	Ncmap	protein_coding	540.648	0.847321	0.23159	3.65872	0.000253481	0.00269701	not_significant
ENSMUSG00000006931	P3h4	protein_coding	564.302	-0.713	0.194962	-3.65713	0.000255058	0.00270828	not_significant
ENSMUSG00000021282	Eif5	protein_coding	935.368	0.692079	0.189235	3.65725	0.000254939	0.00270828	not_significant
ENSMUSG00000040842	Szrd1	protein_coding	499.778	0.898265	0.245698	3.65597	0.000256212	0.00271502	not_significant
ENSMUSG00000029064	Gnb1	protein_coding	1248.95	0.590637	0.161829	3.64975	0.000262491	0.00276753	not_significant
ENSMUSG00000026193	Fn1	protein_coding	3335.69	0.459625	0.126138	3.64384	0.000268601	0.00281775	not_significant
ENSMUSG00000005779	Psmb4	protein_coding	582.723	-0.710654	0.195167	-3.64127	0.0002713	0.00283186	not_significant
ENSMUSG00000021377	Dek	protein_coding	417.258	-0.880347	0.242439	-3.63121	0.000282099	0.00292441	not_significant
ENSMUSG00000039168	Dap	protein_coding	3425.63	-0.35321	0.0972704	-3.63122	0.000282086	0.00292441	not_significant
ENSMUSG00000063457	Rps15	protein_coding	5462.86	-0.257285	0.0709403	-3.62678	0.000286981	0.00297182	not_significant
ENSMUSG00000057666	Gapdh	protein_coding	961.696	-0.622248	0.171872	-3.62042	0.000294129	0.00303682	not_significant
ENSMUSG00000019997	Ccn2	protein_coding	2213.28	-0.570499	0.157592	-3.62011	0.000294483	0.00303748	not_significant
ENSMUSG00000027170	Eif3m	protein_coding	357.113	-0.881185	0.243701	-3.61584	0.000299377	0.00308187	not_significant
ENSMUSG00000024346	Pfdn1	protein_coding	629.245	0.766354	0.212113	3.61294	0.000302741	0.00310792	not_significant
ENSMUSG00000016559	H3f3b	protein_coding	2208.17	0.377426	0.104557	3.60975	0.000306493	0.0031366	not_significant
ENSMUSG00000000088	Cox5a	protein_coding	1227.93	-0.49533	0.137463	-3.60338	0.000314105	0.00320822	not_significant
ENSMUSG00000006728	Cdk4	protein_coding	827.834	0.591592	0.164649	3.59305	0.000326827	0.00333166	not_significant
ENSMUSG00000022261	Sdc2	protein_coding	960.279	-0.562099	0.157166	-3.57647	0.000348261	0.0035261	not_significant
ENSMUSG00000031328	Flna	protein_coding	324.326	0.934326	0.261453	3.5736	0.000352113	0.00355478	not_significant
ENSMUSG00000063200	Nol7	protein_coding	580.769	-0.817895	0.228897	-3.5732	0.000352642	0.00355668	not_significant
ENSMUSG00000030120	Mlf2	protein_coding	1101.4	0.570757	0.159784	3.57204	0.00035421	0.0035667	not_significant
ENSMUSG00000035011	Zbtb7a	protein_coding	350.788	0.855215	0.239424	3.57196	0.000354317	0.0035667	not_significant
ENSMUSG00000040212	Emp3	protein_coding	1789.66	-0.495359	0.138723	-3.57085	0.000355824	0.00357499	not_significant
ENSMUSG00000058546	Rpl23a	protein_coding	10787.2	-0.220034	0.061743	-3.56371	0.000365646	0.00364913	not_significant
ENSMUSG00000031029	Eif3f	protein_coding	2163.22	-0.411657	0.116482	-3.53409	0.000409177	0.00402595	not_significant
ENSMUSG00000006498	Ptbp1	protein_coding	779.898	0.654908	0.18608	3.51949	0.000432381	0.00422256	not_significant
ENSMUSG00000029148	Nrbp1	protein_coding	339.957	0.987816	0.281068	3.5145	0.000440575	0.00429048	not_significant
ENSMUSG00000001131	Timp1	protein_coding	5976.91	0.363828	0.103685	3.50896	0.000449857	0.00436461	not_significant
ENSMUSG00000047215	Rpl9	protein_coding	5369.33	-0.28469	0.0812709	-3.50298	0.000460089	0.00443508	not_significant
ENSMUSG00000067288	Rps28	protein_coding	2146.39	0.401746	0.115224	3.48664	0.000489128	0.00467622	not_significant
ENSMUSG00000023307	Marchf5	protein_coding	668.877	-0.651606	0.187317	-3.47864	0.000503972	0.00480496	not_significant
ENSMUSG00000051223	Bzw1	protein_coding	523.919	0.772179	0.22208	3.47704	0.000506991	0.00482339	not_significant
ENSMUSG00000008683	Rps15a	protein_coding	7693.66	-0.258171	0.0746565	-3.45812	0.000543957	0.00510247	not_significant
ENSMUSG00000032717	Mdfi	protein_coding	1107.47	0.695805	0.201568	3.45197	0.000556505	0.00520151	not_significant
ENSMUSG00000021794	Glud1	protein_coding	678.589	0.672844	0.195322	3.44479	0.000571508	0.00533221	not_significant
ENSMUSG00000045128	Rpl18a	protein_coding	10364.1	-0.221832	0.0644063	-3.44427	0.00057261	0.00533773	not_significant
ENSMUSG00000038633	Degs1	protein_coding	349.969	-0.903738	0.262983	-3.43648	0.000589317	0.00546424	not_significant
ENSMUSG00000059734	Ndufs8	protein_coding	457.244	-0.839577	0.244335	-3.43618	0.00058999	0.00546563	not_significant
ENSMUSG00000025503	Taldo1	protein_coding	633.184	-0.766243	0.223129	-3.43408	0.000594565	0.00549114	not_significant
ENSMUSG00000072941	Sod3	protein_coding	376.761	-0.799693	0.233248	-3.42851	0.000606894	0.00557777	not_significant
ENSMUSG00000056216	Cebpg	protein_coding	375.933	0.876364	0.25575	3.42664	0.000611105	0.00560171	not_significant
ENSMUSG00000059436	Max	protein_coding	383.801	0.881873	0.258429	3.41243	0.000643855	0.00584556	not_significant
ENSMUSG00000022841	Ap2m1	protein_coding	437.53	0.759882	0.223039	3.40694	0.000656946	0.00594891	not_significant
ENSMUSG00000031924	Cyb5b	protein_coding	423.241	0.804095	0.236766	3.39616	0.00068339	0.00617234	not_significant
ENSMUSG00000024767	Otub1	protein_coding	296.553	0.931923	0.274568	3.39414	0.000688434	0.00620184	not_significant
ENSMUSG00000020056	Washc3	protein_coding	248.039	-0.980945	0.289599	-3.38725	0.00070598	0.00633263	not_significant
ENSMUSG00000028964	Park7	protein_coding	497.203	-0.734114	0.216833	-3.38563	0.000710153	0.00635915	not_significant
ENSMUSG00000025613	Cct8	protein_coding	757.244	-0.614944	0.181667	-3.38501	0.000711761	0.0063681	not_significant
ENSMUSG00000062580	Timm17a	protein_coding	623.792	0.669338	0.19833	3.37487	0.000738514	0.00656813	not_significant
ENSMUSG00000021458	Aopep	protein_coding	465.448	0.776464	0.230423	3.36973	0.000752414	0.00666342	not_significant
ENSMUSG00000006818	Sod2	protein_coding	504.793	-0.738595	0.219443	-3.36578	0.000763285	0.00672552	not_significant
ENSMUSG00000027620	Rbm39	protein_coding	386.409	-0.852001	0.253923	-3.35535	0.000792656	0.00691932	not_significant
ENSMUSG00000024213	Nudt3	protein_coding	492.044	0.728973	0.21727	3.35515	0.000793218	0.00691932	not_significant
ENSMUSG00000026966	Ssna1	protein_coding	380.178	0.804626	0.240253	3.34907	0.000810825	0.00706113	not_significant
ENSMUSG00000041560	Nop53	protein_coding	443.795	-0.851789	0.254412	-3.34807	0.000813764	0.00708083	not_significant
ENSMUSG00000029390	Tmed2	protein_coding	823.874	-0.595064	0.178122	-3.34078	0.000835448	0.00724539	not_significant
ENSMUSG00000044709	Gemin7	protein_coding	396.026	0.813258	0.243635	3.33802	0.000843778	0.00729144	not_significant
ENSMUSG00000024608	Rps14	protein_coding	10845.1	-0.194976	0.0584493	-3.33581	0.000850509	0.00732138	not_significant
ENSMUSG00000024587	Nars	protein_coding	689.284	0.642231	0.192521	3.3359	0.000850244	0.00732138	not_significant
ENSMUSG00000031622	Sin3b	protein_coding	619.742	-0.6958	0.208832	-3.33187	0.00086265	0.00741369	not_significant
ENSMUSG00000001576	Ergic1	protein_coding	802.2	-0.654054	0.19735	-3.31419	0.00091908	0.00782153	not_significant
ENSMUSG00000024513	Mbd2	protein_coding	598.891	0.662447	0.19993	3.3134	0.000921698	0.00783743	not_significant
ENSMUSG00000006024	Napa	protein_coding	607.256	0.673699	0.203376	3.31258	0.000924397	0.00784762	not_significant
ENSMUSG00000070697	Utp3	protein_coding	237.084	-0.981642	0.296754	-3.30793	0.000939898	0.00795339	not_significant
ENSMUSG00000037235	Mxd4	protein_coding	440.355	-0.793542	0.239984	-3.30665	0.000944185	0.00798321	not_significant
ENSMUSG00000030884	Uqcrc2	protein_coding	337.709	-0.915363	0.277016	-3.30436	0.000951921	0.00803562	not_significant
ENSMUSG00000017221	Psmd3	protein_coding	370.027	0.848648	0.257082	3.30108	0.000963136	0.00809566	not_significant
ENSMUSG00000024571	Gm16286	protein_coding	429.857	0.82482	0.249857	3.30117	0.000962821	0.00809566	not_significant
ENSMUSG00000038733	Wdr26	protein_coding	382.034	0.935801	0.284218	3.29255	0.00099283	0.00827411	not_significant
ENSMUSG00000015094	Npdc1	protein_coding	302.91	-0.981392	0.298265	-3.29034	0.00100067	0.00832618	not_significant
ENSMUSG00000018583	G3bp1	protein_coding	476.295	0.950886	0.289076	3.2894	0.00100401	0.00834735	not_significant
ENSMUSG00000021996	Esd	protein_coding	989.41	-0.573632	0.174636	-3.28472	0.00102084	0.00845536	not_significant
ENSMUSG00000001380	Hars	protein_coding	346.742	0.966529	0.294699	3.27971	0.00103913	0.00857792	not_significant
ENSMUSG00000024758	Rtn3	protein_coding	319.274	-0.871528	0.266215	-3.27378	0.00106121	0.00873948	not_significant
ENSMUSG00000070493	Chchd2	protein_coding	2433.19	-0.332791	0.102416	-3.24941	0.00115645	0.00939351	not_significant
ENSMUSG00000004789	Dlst	protein_coding	342.448	0.992021	0.305301	3.24933	0.00115679	0.00939351	not_significant
ENSMUSG00000030232	Aebp2	protein_coding	308.433	0.944279	0.291046	3.24443	0.00117686	0.00952973	not_significant
ENSMUSG00000037351	Actr1b	protein_coding	406.73	0.875618	0.270111	3.2417	0.00118818	0.00959624	not_significant
ENSMUSG00000004667	Polr2e	protein_coding	322.663	0.82042	0.253323	3.23863	0.00120104	0.00966284	not_significant
ENSMUSG00000061518	Cox5b	protein_coding	604.486	-0.630292	0.195314	-3.22708	0.00125062	0.00998489	not_significant
ENSMUSG00000028843	Sh3bgrl3	protein_coding	1097.57	0.488834	0.151634	3.22379	0.00126507	0.0100696	not_significant
ENSMUSG00000021111	Papola	protein_coding	422.725	0.784482	0.243381	3.22326	0.00126739	0.0100804	not_significant
ENSMUSG00000028792	Ak2	protein_coding	463.078	0.724952	0.225793	3.2107	0.00132413	0.0104364	not_significant
ENSMUSG00000024487	Yipf5	protein_coding	283.022	-0.903208	0.282624	-3.1958	0.00139446	0.0108759	not_significant
ENSMUSG00000058833	Rex1bd	protein_coding	496.171	-0.777519	0.243549	-3.19245	0.00141073	0.0109865	not_significant
ENSMUSG00000041084	Ostc	protein_coding	1418.84	-0.4314	0.135805	-3.17661	0.0014901	0.0115615	not_significant
ENSMUSG00000031534	Smim19	protein_coding	266.499	-0.947385	0.298459	-3.17426	0.0015022	0.0116405	not_significant
ENSMUSG00000006299	Aamp	protein_coding	504.357	0.657779	0.20732	3.17278	0.00150988	0.011689	not_significant
ENSMUSG00000042115	Klhdc8a	protein_coding	312.372	0.906563	0.286038	3.16937	0.00152768	0.0118006	not_significant
ENSMUSG00000050565	Tor1aip2	protein_coding	454.394	0.74009	0.233747	3.16621	0.00154442	0.0119123	not_significant
ENSMUSG00000008140	Emc10	protein_coding	330.038	-0.952251	0.301152	-3.16203	0.00156674	0.0120756	not_significant
ENSMUSG00000031207	Msn	protein_coding	544.018	0.839725	0.266413	3.15197	0.00162174	0.0124719	not_significant
ENSMUSG00000063727	Tnfrsf11b	protein_coding	522.755	0.981808	0.311472	3.15216	0.00162067	0.0124719	not_significant
ENSMUSG00000039910	Cited2	protein_coding	826.707	0.507193	0.161005	3.15017	0.00163173	0.0125303	not_significant
ENSMUSG00000019505	Ubb	protein_coding	2303.47	-0.336517	0.106864	-3.14902	0.0016382	0.0125708	not_significant
ENSMUSG00000028010	Gar1	protein_coding	326.14	0.885062	0.281752	3.14128	0.0016821	0.0128793	not_significant
ENSMUSG00000061032	Rrp1	protein_coding	388.524	0.746594	0.238722	3.12746	0.00176324	0.0134317	not_significant
ENSMUSG00000034165	Ccnd3	protein_coding	710.135	-0.601607	0.192406	-3.12675	0.00176748	0.0134542	not_significant
ENSMUSG00000039234	Sec24d	protein_coding	455.922	0.761772	0.244229	3.11909	0.00181413	0.0137294	not_significant
ENSMUSG00000032042	Srpr	protein_coding	245.228	-0.973511	0.31335	-3.10679	0.00189132	0.0142619	not_significant
ENSMUSG00000038482	Tfdp1	protein_coding	297.496	0.931971	0.300333	3.10312	0.0019149	0.0143813	not_significant
ENSMUSG00000036309	Skp1a	protein_coding	351.19	0.783152	0.252732	3.09874	0.00194344	0.0145506	not_significant
ENSMUSG00000047547	Cltb	protein_coding	363.137	0.946789	0.306154	3.09253	0.00198458	0.0148005	not_significant
ENSMUSG00000038612	Mcl1	protein_coding	495.664	0.779975	0.252302	3.09144	0.00199189	0.0148174	not_significant
ENSMUSG00000024991	Eif3a	protein_coding	489.633	-0.710678	0.230218	-3.08697	0.00202206	0.0149991	not_significant
ENSMUSG00000047187	Rab2a	protein_coding	1304.28	0.399445	0.129415	3.08655	0.00202494	0.0150098	not_significant
ENSMUSG00000075702	Selenom	protein_coding	602.429	-0.614705	0.199239	-3.08526	0.00203371	0.0150535	not_significant
ENSMUSG00000060073	Psma3	protein_coding	276.361	-0.853238	0.276537	-3.08543	0.00203257	0.0150535	not_significant
ENSMUSG00000027566	Psma7	protein_coding	1215.37	-0.470493	0.152773	-3.07968	0.0020722	0.0153145	not_significant
ENSMUSG00000022451	Twf1	protein_coding	477.106	0.787875	0.255844	3.07952	0.00207337	0.0153145	not_significant
ENSMUSG00000019814	Ltv1	protein_coding	257.149	-0.982452	0.319069	-3.07912	0.00207613	0.0153235	not_significant
ENSMUSG00000031770	Herpud1	protein_coding	363.383	-0.943352	0.306467	-3.07816	0.00208285	0.0153412	not_significant
ENSMUSG00000023944	Hsp90ab1	protein_coding	4659.48	-0.252076	0.0819604	-3.07558	0.00210094	0.0154419	not_significant
ENSMUSG00000026374	Tsn	protein_coding	637.034	0.641673	0.208893	3.07178	0.00212788	0.015596	not_significant
ENSMUSG00000030410	Dmwd	protein_coding	244.225	0.980979	0.319621	3.06919	0.00214637	0.0156986	not_significant
ENSMUSG00000060803	Gstp1	protein_coding	440.747	-0.941372	0.306697	-3.06939	0.00214498	0.0156986	not_significant
ENSMUSG00000021242	Npc2	protein_coding	690.387	-0.648414	0.211345	-3.06804	0.00215468	0.0157373	not_significant
ENSMUSG00000066037	Hnrnpr	protein_coding	249.821	-0.899898	0.293525	-3.06583	0.00217065	0.0158396	not_significant
ENSMUSG00000035530	Eif1	protein_coding	6423.27	-0.217148	0.0708789	-3.06365	0.00218656	0.0159035	not_significant
ENSMUSG00000024098	Twsg1	protein_coding	365.742	-0.98281	0.320784	-3.06378	0.00218563	0.0159035	not_significant
ENSMUSG00000062397	Zfp706	protein_coding	859.974	0.524538	0.171457	3.05929	0.00221861	0.0160719	not_significant
ENSMUSG00000028452	Vcp	protein_coding	774.047	0.595997	0.195004	3.05633	0.00224062	0.0162042	not_significant
ENSMUSG00000043131	Mob1a	protein_coding	411.984	0.736238	0.240902	3.05617	0.00224185	0.0162042	not_significant
ENSMUSG00000021482	Prxl2c	protein_coding	342.319	-0.905738	0.297782	-3.04162	0.00235311	0.0169033	not_significant
ENSMUSG00000032085	Tagln	protein_coding	453.337	0.79562	0.262023	3.03645	0.00239383	0.017137	not_significant
ENSMUSG00000021585	Cast	protein_coding	372.076	0.881839	0.290711	3.03338	0.00241828	0.0172529	not_significant
ENSMUSG00000036398	Ppp1r11	protein_coding	387.671	0.728573	0.240502	3.02938	0.00245055	0.0174356	not_significant
ENSMUSG00000026833	Olfm1	protein_coding	296.889	0.842315	0.278959	3.0195	0.00253196	0.0179052	not_significant
ENSMUSG00000066324	Impad1	protein_coding	308.465	-0.891207	0.295783	-3.01304	0.00258645	0.0182412	not_significant
ENSMUSG00000030750	Nsmce1	protein_coding	248.984	-0.902105	0.299778	-3.00924	0.00261898	0.0184457	not_significant
ENSMUSG00000024393	Prrc2a	protein_coding	214.516	0.956389	0.318396	3.00377	0.00266656	0.0187148	not_significant
ENSMUSG00000032504	Pdcd6ip	protein_coding	579.513	0.766894	0.255782	2.99823	0.00271551	0.0189849	not_significant
ENSMUSG00000017776	Crk	protein_coding	310.237	0.828823	0.276479	2.99778	0.0027195	0.018994	not_significant
ENSMUSG00000005161	Prdx2	protein_coding	543.915	-0.588267	0.196306	-2.99668	0.00272933	0.0190434	not_significant
ENSMUSG00000028034	Fubp1	protein_coding	317.796	0.812649	0.27164	2.99163	0.0027749	0.0192841	not_significant
ENSMUSG00000030842	Lamtor1	protein_coding	1274.06	0.461573	0.154548	2.9866	0.002821	0.0195009	not_significant
ENSMUSG00000051579	Tceal8	protein_coding	837.037	-0.50164	0.16814	-2.98346	0.00285006	0.0196628	not_significant
ENSMUSG00000029642	Polr1d	protein_coding	1051.43	0.45086	0.151245	2.981	0.0028731	0.0197956	not_significant
ENSMUSG00000020029	Nudt4	protein_coding	355.304	0.841192	0.28238	2.97893	0.00289255	0.0198774	not_significant
ENSMUSG00000006315	Tmem147	protein_coding	813.234	-0.574509	0.192972	-2.97716	0.00290935	0.0199533	not_significant
ENSMUSG00000059355	Wdr83os	protein_coding	487.659	-0.805347	0.270921	-2.97263	0.00295261	0.0202103	not_significant
ENSMUSG00000029430	Ran	protein_coding	1198.72	0.552827	0.186191	2.96914	0.00298631	0.0203743	not_significant
ENSMUSG00000089847	Timm10b	protein_coding	700.425	0.643911	0.217218	2.96436	0.00303315	0.02064	not_significant
ENSMUSG00000022892	App	protein_coding	741.837	-0.642629	0.216999	-2.96143	0.00306211	0.0207695	not_significant
ENSMUSG00000028495	Rps6	protein_coding	2339.65	-0.357064	0.120764	-2.95672	0.00310933	0.0210489	not_significant
ENSMUSG00000023286	Ube2j2	protein_coding	286.204	0.996092	0.337012	2.95566	0.00312	0.0210938	not_significant
ENSMUSG00000027288	Zfp106	protein_coding	283.813	0.80162	0.271445	2.95316	0.00314542	0.0212382	not_significant
ENSMUSG00000030824	Nucb1	protein_coding	297.286	-0.925458	0.313769	-2.94948	0.00318304	0.0214245	not_significant
ENSMUSG00000032002	Dcun1d5	protein_coding	549.816	0.652416	0.221518	2.94521	0.00322738	0.0216935	not_significant
ENSMUSG00000045777	Ifitm10	protein_coding	296.672	0.788927	0.268476	2.93854	0.00329758	0.0220803	not_significant
ENSMUSG00000020594	Pum2	protein_coding	325.484	0.954025	0.325019	2.93529	0.00333237	0.0222562	not_significant
ENSMUSG00000033916	Chmp2a	protein_coding	476.623	-0.69561	0.237268	-2.93175	0.00337058	0.0224827	not_significant
ENSMUSG00000029128	Rab28	protein_coding	267.248	-0.905679	0.309015	-2.93085	0.00338031	0.0225046	not_significant
ENSMUSG00000053907	Mat2a	protein_coding	378.74	0.7476	0.255222	2.92921	0.00339822	0.0225647	not_significant
ENSMUSG00000014606	Slc25a11	protein_coding	405.796	-0.733319	0.250362	-2.92904	0.00340012	0.0225647	not_significant
ENSMUSG00000012848	Rps5	protein_coding	8127.49	-0.173358	0.0592401	-2.92637	0.00342944	0.022716	not_significant
ENSMUSG00000030556	Lrrc28	protein_coding	186.886	-0.978937	0.334594	-2.92575	0.00343631	0.022747	not_significant
ENSMUSG00000026864	Hspa5	protein_coding	1038.26	-0.785456	0.268628	-2.92396	0.00345609	0.0228491	not_significant
ENSMUSG00000029713	Gnb2	protein_coding	1861.22	0.377826	0.129476	2.91812	0.00352147	0.0231933	not_significant
ENSMUSG00000006589	Aprt	protein_coding	693.354	0.64841	0.223231	2.90466	0.00367652	0.024063	not_significant
ENSMUSG00000030876	Mettl9	protein_coding	521.429	-0.908527	0.313023	-2.90243	0.00370278	0.0242152	not_significant
ENSMUSG00000027593	Raly	protein_coding	751.572	0.532707	0.183596	2.90151	0.00371366	0.0242606	not_significant
ENSMUSG00000022051	Bnip3l	protein_coding	243.585	-0.939919	0.32464	-2.89527	0.00378835	0.0247176	not_significant
ENSMUSG00000020152	Actr2	protein_coding	307.371	0.905467	0.312863	2.89413	0.00380213	0.0247612	not_significant
ENSMUSG00000095115	Itpripl2	protein_coding	275.596	0.784333	0.271066	2.89351	0.00380965	0.0247947	not_significant
ENSMUSG00000026817	Ak1	protein_coding	456.562	-0.774884	0.268262	-2.88854	0.00387034	0.025065	not_significant
ENSMUSG00000019362	D8Ertd738e	protein_coding	780.882	0.693032	0.240171	2.88557	0.00390703	0.0252713	not_significant
ENSMUSG00000029198	Grpel1	protein_coding	526.216	0.580713	0.201677	2.87943	0.00398401	0.0256497	not_significant
ENSMUSG00000026159	Agfg1	protein_coding	235.202	0.983338	0.342603	2.8702	0.00410211	0.0262409	not_significant
ENSMUSG00000054196	Cthrc1	protein_coding	272.658	-0.993069	0.346589	-2.86526	0.00416661	0.0266047	not_significant
ENSMUSG00000096210	H1f0	protein_coding	321.315	-0.729972	0.25502	-2.86241	0.00420431	0.0268291	not_significant
ENSMUSG00000046058	Eid2	protein_coding	199.579	0.970869	0.339313	2.86128	0.00421939	0.0268925	not_significant
ENSMUSG00000027763	Mbnl1	protein_coding	758.231	-0.525966	0.184007	-2.8584	0.00425777	0.0270842	not_significant
ENSMUSG00000027187	Cat	protein_coding	231.734	-0.880033	0.308301	-2.85446	0.00431105	0.0273434	not_significant
ENSMUSG00000054455	Vapb	protein_coding	705.312	0.603744	0.212012	2.84768	0.00440389	0.0278646	not_significant
ENSMUSG00000013593	Ndufs2	protein_coding	448.608	-0.684518	0.24067	-2.84421	0.0044521	0.0281357	not_significant
ENSMUSG00000021109	Hif1a	protein_coding	496.243	0.660785	0.232386	2.84348	0.00446239	0.0281836	not_significant
ENSMUSG00000096956	Snhg18	lincRNA	544.913	-0.581423	0.204787	-2.83916	0.00452324	0.0285507	not_significant
ENSMUSG00000073982	Rhog	protein_coding	269.553	0.820288	0.289078	2.8376	0.00454541	0.0286388	not_significant
ENSMUSG00000015804	Med28	protein_coding	913.811	-0.455398	0.160629	-2.83509	0.00458134	0.0288131	not_significant
ENSMUSG00000035443	Thyn1	protein_coding	276.567	-0.802141	0.283146	-2.83296	0.00461197	0.0289709	not_significant
ENSMUSG00000010376	Nedd8	protein_coding	1305.3	0.426336	0.150531	2.83221	0.00462268	0.0290034	not_significant
ENSMUSG00000090394	4930523C07Rik	protein_coding	193.945	0.932007	0.329254	2.83066	0.0046452	0.0291097	not_significant
ENSMUSG00000050608	Micos10	protein_coding	582.894	0.621061	0.219582	2.82837	0.00467853	0.029266	not_significant
ENSMUSG00000029048	Rer1	protein_coding	798.321	-0.583965	0.206646	-2.82592	0.00471446	0.0294418	not_significant
ENSMUSG00000021144	Mta1	protein_coding	635.062	0.575369	0.203621	2.82569	0.00471789	0.0294418	not_significant
ENSMUSG00000036748	Cuedc2	protein_coding	194.302	-0.928448	0.328568	-2.82574	0.00471717	0.0294418	not_significant
ENSMUSG00000036390	Gadd45a	protein_coding	244.587	0.887439	0.314187	2.82455	0.00473467	0.0295113	not_significant
ENSMUSG00000043445	Pgp	protein_coding	264.012	0.99206	0.35122	2.82461	0.00473376	0.0295113	not_significant
ENSMUSG00000028861	Mrps15	protein_coding	275.269	-0.894507	0.317155	-2.82041	0.00479627	0.0297887	not_significant
ENSMUSG00000029761	Cald1	protein_coding	1025.38	-0.538301	0.191183	-2.81562	0.00486825	0.0301463	not_significant
ENSMUSG00000108414	Snhg1	processed_transcript	319.338	-0.804986	0.286477	-2.80995	0.00495488	0.0305741	not_significant
ENSMUSG00000032051	Fdx1	protein_coding	229.598	-0.903414	0.321911	-2.80641	0.00500972	0.0308574	not_significant
ENSMUSG00000051343	Rab11fip5	protein_coding	196.503	0.924697	0.329938	2.80264	0.0050687	0.0311004	not_significant
ENSMUSG00000022174	Dad1	protein_coding	1089.15	-0.469922	0.167659	-2.80284	0.00506541	0.0311004	not_significant
ENSMUSG00000025290	Rps24	protein_coding	9988	-0.185343	0.0662821	-2.79628	0.00516945	0.0316183	not_significant
ENSMUSG00000063410	Stk24	protein_coding	189.916	0.9872	0.353071	2.79604	0.00517336	0.0316237	not_significant
ENSMUSG00000032418	Me1	protein_coding	449.426	-0.68123	0.244265	-2.7889	0.00528872	0.0322347	not_significant
ENSMUSG00000031320	Rps4x	protein_coding	3125.93	-0.315548	0.11341	-2.78235	0.00539663	0.0327587	not_significant
ENSMUSG00000047126	Cltc	protein_coding	377.702	0.67765	0.24363	2.78147	0.00541134	0.032829	not_significant
ENSMUSG00000051236	Msrb3	protein_coding	350.069	0.778649	0.279984	2.78104	0.00541845	0.0328531	not_significant
ENSMUSG00000031158	Timm17b	protein_coding	475.986	-0.778067	0.280082	-2.778	0.0054695	0.033105	not_significant
ENSMUSG00000039163	Cmc1	protein_coding	242.252	-0.816987	0.294163	-2.77733	0.00548083	0.0331352	not_significant
ENSMUSG00000025260	Hsd17b10	protein_coding	203.849	-0.92965	0.335192	-2.77348	0.00554596	0.0334324	not_significant
ENSMUSG00000069662	Marcks	protein_coding	219.816	-0.900215	0.325114	-2.76892	0.0056243	0.0337878	not_significant
ENSMUSG00000027341	Tmem230	protein_coding	233.602	-0.902258	0.325925	-2.7683	0.00563492	0.0338322	not_significant
ENSMUSG00000036315	Znrd1	protein_coding	303.442	-0.856993	0.310143	-2.76322	0.00572347	0.0343048	not_significant
ENSMUSG00000000552	Zfp385a	protein_coding	176.033	0.954149	0.34632	2.75511	0.00586724	0.035026	not_significant
ENSMUSG00000028849	Map7d1	protein_coding	184.083	0.962289	0.349402	2.7541	0.00588538	0.0350942	not_significant
ENSMUSG00000034088	Hdlbp	protein_coding	1880.03	0.325162	0.118162	2.75183	0.00592628	0.0352978	not_significant
ENSMUSG00000028937	Acot7	protein_coding	490.506	0.626444	0.227899	2.74878	0.00598167	0.035567	not_significant
ENSMUSG00000025428	Atp5a1	protein_coding	1216.48	-0.427119	0.155468	-2.74732	0.00600851	0.0357063	not_significant
ENSMUSG00000045672	Col27a1	protein_coding	564.377	-0.543145	0.197942	-2.74396	0.00607035	0.0360123	not_significant
ENSMUSG00000017404	Rpl19	protein_coding	6898.71	-0.230255	0.0839493	-2.74278	0.00609206	0.0361002	not_significant
ENSMUSG00000030738	Eif3c	protein_coding	998.111	-0.504496	0.184	-2.74183	0.00610981	0.0361849	not_significant
ENSMUSG00000071415	Rpl23	protein_coding	9473.38	-0.173332	0.0634237	-2.73292	0.00627748	0.0370102	not_significant
ENSMUSG00000050212	Eva1b	protein_coding	350.842	-0.69103	0.253013	-2.73121	0.00631028	0.0371408	not_significant
ENSMUSG00000029455	Aldh2	protein_coding	393.14	-0.708501	0.260734	-2.71733	0.00658107	0.0384963	not_significant
ENSMUSG00000023004	Tuba1b	protein_coding	632.886	0.677271	0.249314	2.71654	0.00659682	0.0385384	not_significant
ENSMUSG00000024583	Txnl1	protein_coding	608.468	-0.667874	0.245866	-2.71641	0.00659932	0.0385384	not_significant
ENSMUSG00000007655	Cav1	protein_coding	726.14	0.507837	0.186967	2.71619	0.00660381	0.0385431	not_significant
ENSMUSG00000040006	Ginm1	protein_coding	239.061	-0.967723	0.356458	-2.71483	0.00663091	0.0386797	not_significant
ENSMUSG00000029578	Wipi2	protein_coding	316.748	0.748947	0.276082	2.71277	0.00667236	0.0388461	not_significant
ENSMUSG00000019804	Snx3	protein_coding	1457.18	0.376955	0.139676	2.69879	0.00695919	0.0401247	not_significant
ENSMUSG00000032096	Arcn1	protein_coding	546.174	0.575463	0.213361	2.69713	0.00699397	0.0402586	not_significant
ENSMUSG00000040028	Elavl1	protein_coding	635.318	0.707578	0.262473	2.69582	0.00702166	0.040389	not_significant
ENSMUSG00000029723	Tsc22d4	protein_coding	350.328	-0.657802	0.24413	-2.69447	0.00705001	0.0404921	not_significant
ENSMUSG00000115219	Eef1akmt4	protein_coding	340.56	0.714428	0.265275	2.69315	0.00707796	0.0406303	not_significant
ENSMUSG00000062929	Cfl2	protein_coding	584.054	-0.581214	0.216124	-2.68926	0.007161	0.0409945	not_significant
ENSMUSG00000030695	Aldoa	protein_coding	4029.59	-0.292036	0.108631	-2.68832	0.00718131	0.0410882	not_significant
ENSMUSG00000015575	Atp6v0e	protein_coding	603.639	-0.58821	0.219405	-2.68093	0.00734176	0.0418917	not_significant
ENSMUSG00000005667	Mthfd2	protein_coding	783.448	-0.498721	0.186222	-2.6781	0.00740405	0.0422241	not_significant
ENSMUSG00000028646	Rragc	protein_coding	262.959	0.76375	0.285367	2.67638	0.00744217	0.0423451	not_significant
ENSMUSG00000026927	Entr1	protein_coding	290.558	0.910017	0.34011	2.67566	0.00745833	0.0423949	not_significant
ENSMUSG00000002379	Ndufa11	protein_coding	487.948	-0.602549	0.225437	-2.67281	0.0075219	0.0427099	not_significant
ENSMUSG00000034024	Cct2	protein_coding	1412.12	-0.406192	0.152589	-2.66201	0.00776755	0.0439139	not_significant
ENSMUSG00000052488	Cherp	protein_coding	161.5	0.941334	0.353888	2.65997	0.00781467	0.0441326	not_significant
ENSMUSG00000072704	Smim10l1	protein_coding	846.571	-0.476269	0.179217	-2.6575	0.00787227	0.0443382	not_significant
ENSMUSG00000021493	Pdlim7	protein_coding	235.803	0.889017	0.3346	2.65695	0.00788512	0.0443867	not_significant
ENSMUSG00000023988	Bysl	protein_coding	194.378	0.921088	0.347773	2.64853	0.00808433	0.0451949	not_significant
ENSMUSG00000040940	Arhgef1	protein_coding	334.108	0.725467	0.274	2.64769	0.00810449	0.0452136	not_significant
ENSMUSG00000060373	Hnrnpc	protein_coding	360.398	0.677206	0.256574	2.63942	0.0083048	0.0461069	not_significant
ENSMUSG00000030272	Camk1	protein_coding	302.058	-0.698532	0.264909	-2.63688	0.0083673	0.0463525	not_significant
ENSMUSG00000020307	Cdc34	protein_coding	794.215	0.525425	0.199608	2.63228	0.00848138	0.0468357	not_significant
ENSMUSG00000018736	Ndel1	protein_coding	286.017	0.858348	0.326279	2.63071	0.00852059	0.0470025	not_significant
ENSMUSG00000001415	Smg5	protein_coding	175.169	0.945445	0.35956	2.62945	0.00855223	0.047122	not_significant
ENSMUSG00000003423	Pih1d1	protein_coding	245.253	-0.916339	0.348533	-2.62913	0.00856027	0.047122	not_significant
ENSMUSG00000003420	Fcgrt	protein_coding	224.888	-0.852283	0.324561	-2.62596	0.00864062	0.0474893	not_significant
ENSMUSG00000009293	Ube2g2	protein_coding	478.932	0.634055	0.24151	2.62538	0.00865532	0.0475452	not_significant
ENSMUSG00000050017	Pitpnb	protein_coding	336.54	0.76386	0.290989	2.62505	0.00866362	0.0475658	not_significant
ENSMUSG00000006699	Cdc42	protein_coding	1527.87	0.345162	0.131657	2.62167	0.00874997	0.047839	not_significant
ENSMUSG00000072235	Tuba1a	protein_coding	1037.1	0.532167	0.203042	2.62096	0.00876814	0.0478882	not_significant
ENSMUSG00000052459	Atp6v1a	protein_coding	266.66	-0.901705	0.344629	-2.61645	0.00888493	0.048425	not_significant
ENSMUSG00000028053	Ash1l	protein_coding	223.573	0.884291	0.338482	2.61252	0.00898783	0.0489093	not_significant
ENSMUSG00000048076	Arf1	protein_coding	1443.2	0.337472	0.129187	2.61227	0.00899441	0.0489197	not_significant
ENSMUSG00000047843	Bri3	protein_coding	325.93	0.693893	0.26572	2.61137	0.00901798	0.0489969	not_significant
ENSMUSG00000050552	Lamtor4	protein_coding	427.908	-0.706363	0.270768	-2.60874	0.00908767	0.0493243	not_significant
ENSMUSG00000086541	Has2os	processed_transcript	15.852	-3.51877	1.35146	-2.60368	0.0092229	0.0500064	not_significant
ENSMUSG00000036053	Fmnl2	protein_coding	44.2458	1.98223	0.761414	2.60335	0.00923179	0.0500286	not_significant
ENSMUSG00000039414	Heatr5b	protein_coding	16.5542	-3.90678	1.50087	-2.60302	0.00924072	0.0500511	not_significant
ENSMUSG00000039483	Asb6	protein_coding	58.3113	1.69667	0.652309	2.60102	0.0092948	0.0503179	not_significant
ENSMUSG00000026740	Dnajc1	protein_coding	125.262	-1.1635	0.447445	-2.60032	0.00931375	0.0503684	not_significant
ENSMUSG00000079179	Rab10os	antisense	76.7026	1.49301	0.57413	2.60047	0.00930969	0.0503684	not_significant
ENSMUSG00000003363	Pld3	protein_coding	181.514	-1.00893	0.388187	-2.59907	0.00934757	0.0505252	not_significant
ENSMUSG00000039286	Fndc3b	protein_coding	405.09	-0.634341	0.2441	-2.59869	0.00935796	0.0505552	not_significant
ENSMUSG00000034203	Chchd4	protein_coding	130.498	1.20193	0.462633	2.59803	0.00937601	0.0506266	not_significant
ENSMUSG00000018326	Ywhab	protein_coding	1498.91	0.34742	0.133808	2.5964	0.00942058	0.0508148	not_significant
ENSMUSG00000042121	Ssh1	protein_coding	80.1641	1.7488	0.673524	2.59649	0.00941812	0.0508148	not_significant
ENSMUSG00000028413	B4galt1	protein_coding	94.7713	1.28312	0.49434	2.59563	0.00944189	0.0508773	not_significant
ENSMUSG00000025157	Zdhhc16	protein_coding	82.9847	-1.3923	0.536389	-2.5957	0.00943994	0.0508773	not_significant
ENSMUSG00000021361	Tmem14c	protein_coding	464.887	-0.560682	0.216052	-2.59513	0.00945563	0.0509251	not_significant
ENSMUSG00000000876	Pxmp4	protein_coding	93.1391	-1.81327	0.699183	-2.59342	0.00950275	0.0511262	not_significant
ENSMUSG00000021279	Cdc42bpb	protein_coding	112.36	1.36765	0.527352	2.59343	0.00950252	0.0511262	not_significant
ENSMUSG00000026670	Uap1	protein_coding	395.499	0.73277	0.282777	2.59133	0.00956053	0.0514106	not_significant
ENSMUSG00000066613	Zfp932	protein_coding	12.9499	-3.98459	1.53822	-2.59039	0.0095866	0.0514978	not_significant
ENSMUSG00000029763	Exoc4	protein_coding	130.893	-1.07545	0.415166	-2.59042	0.00958601	0.0514978	not_significant
ENSMUSG00000032637	Atxn2l	protein_coding	188.862	0.915266	0.353409	2.58982	0.00960262	0.0515574	not_significant
ENSMUSG00000018481	Appbp2	protein_coding	259.183	0.768158	0.296692	2.58908	0.00962338	0.0516424	not_significant
ENSMUSG00000029594	Rbm19	protein_coding	52.2054	1.66384	0.642744	2.58865	0.00963528	0.0516532	not_significant
ENSMUSG00000001300	Efnb2	protein_coding	51.1897	-1.82535	0.705113	-2.58873	0.00963311	0.0516532	not_significant
ENSMUSG00000047423	AI837181	protein_coding	309.004	0.757614	0.292689	2.58846	0.00964065	0.0516555	not_significant
ENSMUSG00000018707	Dync1h1	protein_coding	99.8922	1.23794	0.478313	2.58813	0.00964985	0.0516784	not_significant
ENSMUSG00000040007	Bahd1	protein_coding	45.6979	2.00317	0.774065	2.58786	0.00965741	0.0516924	not_significant
ENSMUSG00000013495	Tmem175	protein_coding	30.5735	-3.06068	1.18348	-2.58618	0.0097047	0.0519189	not_significant
ENSMUSG00000032435	Dync1li1	protein_coding	192.778	1.02647	0.396993	2.58562	0.00972044	0.0519765	not_significant
ENSMUSG00000030536	Iqgap1	protein_coding	258.545	0.82715	0.320255	2.58278	0.00980065	0.0523786	not_significant
ENSMUSG00000019579	Mydgf	protein_coding	649.032	-0.574345	0.222397	-2.58252	0.00980819	0.0523922	not_significant
ENSMUSG00000005069	Pex5	protein_coding	117.902	1.06615	0.412949	2.5818	0.00982859	0.0524743	not_significant
ENSMUSG00000033400	Agl	protein_coding	58.7367	-1.99558	0.77315	-2.5811	0.00984854	0.052554	not_significant
ENSMUSG00000028093	Acp6	protein_coding	61.2524	-1.98518	0.769345	-2.58035	0.0098699	0.0526412	not_significant
ENSMUSG00000027575	Arfgap1	protein_coding	225.132	0.907405	0.351891	2.57865	0.00991858	0.0528738	not_significant
ENSMUSG00000060038	Dhps	protein_coding	147.368	1.05156	0.407865	2.5782	0.00993158	0.0529161	not_significant
ENSMUSG00000024054	Smchd1	protein_coding	73.3784	1.52034	0.589806	2.5777	0.00994615	0.0529668	not_significant
ENSMUSG00000029458	Brap	protein_coding	208.02	0.953409	0.369923	2.57732	0.00995693	0.0529972	not_significant
ENSMUSG00000007029	Vars	protein_coding	186.348	-0.873194	0.33886	-2.57686	0.00997017	0.0530407	not_significant
ENSMUSG00000023942	Slc29a1	protein_coding	494.15	0.677656	0.26306	2.57605	0.00999363	0.0531385	not_significant
ENSMUSG00000034640	Tiparp	protein_coding	167.987	0.976274	0.379037	2.57567	0.0100047	0.0531484	not_significant
ENSMUSG00000038502	Ptov1	protein_coding	905.404	-0.490151	0.190303	-2.57563	0.0100057	0.0531484	not_significant
ENSMUSG00000000538	Tom1l2	protein_coding	184.28	-1.06621	0.414139	-2.57452	0.0100379	0.0532928	not_significant
ENSMUSG00000031778	Cx3cl1	protein_coding	105.502	1.19298	0.463894	2.57167	0.0101209	0.0537058	not_significant
ENSMUSG00000026123	Plekhb2	protein_coding	198.441	0.942118	0.366482	2.57071	0.0101491	0.0538283	not_significant
ENSMUSG00000057880	Abat	protein_coding	44.5373	-2.30442	0.896491	-2.57049	0.0101553	0.0538342	not_significant
ENSMUSG00000024135	Srbd1	protein_coding	46.5899	-2.20187	0.857549	-2.56763	0.0102397	0.0542537	not_significant
ENSMUSG00000001891	Ugp2	protein_coding	246.283	-0.77489	0.301861	-2.56704	0.010257	0.054318	not_significant
ENSMUSG00000019791	Hint3	protein_coding	173.677	-1.23484	0.481072	-2.56684	0.0102629	0.0543215	not_significant
ENSMUSG00000041133	Smc1a	protein_coding	83.1556	-1.58732	0.618438	-2.56666	0.0102684	0.0543233	not_significant
ENSMUSG00000040359	Ufl1	protein_coding	74.1685	-1.49901	0.584381	-2.56512	0.010314	0.0545372	not_significant
ENSMUSG00000036992	Nxt1	protein_coding	150.057	0.938559	0.366047	2.56404	0.0103462	0.0545751	not_significant
ENSMUSG00000041153	Osgin2	protein_coding	49.7216	-1.92894	0.752315	-2.564	0.0103473	0.0545751	not_significant
ENSMUSG00000056174	Col8a2	protein_coding	26.3665	-2.90994	1.13474	-2.5644	0.0103355	0.0545751	not_significant
ENSMUSG00000036552	Ermard	protein_coding	19.9907	-3.57335	1.39344	-2.5644	0.0103353	0.0545751	not_significant
ENSMUSG00000024232	Bambi	protein_coding	37.7372	-2.48077	0.967442	-2.56426	0.0103397	0.0545751	not_significant
ENSMUSG00000024646	Cyb5a	protein_coding	397.312	-0.722266	0.28178	-2.56322	0.0103705	0.0546701	not_significant
ENSMUSG00000025357	Dgka	protein_coding	11.5152	-4.49681	1.75483	-2.56253	0.0103914	0.0547524	not_significant
ENSMUSG00000020134	Peli1	protein_coding	99.7754	1.40171	0.547102	2.56206	0.0104054	0.0547985	not_significant
ENSMUSG00000028496	Mllt3	protein_coding	107.435	-1.39476	0.544667	-2.56077	0.0104441	0.054975	not_significant
ENSMUSG00000006289	Osgep	protein_coding	92.4992	-1.62407	0.634819	-2.55832	0.0105179	0.0553351	not_significant
ENSMUSG00000003617	Cp	protein_coding	51.1531	-1.63251	0.638299	-2.55759	0.01054	0.0553958	not_significant
ENSMUSG00000037787	Apopt1	protein_coding	186.419	-0.936993	0.366351	-2.55763	0.0105387	0.0553958	not_significant
ENSMUSG00000014771	Pdcd2	protein_coding	112.889	-1.33778	0.523118	-2.55732	0.0105483	0.0554118	not_significant
ENSMUSG00000027997	Casp6	protein_coding	68.3455	2.15066	0.841367	2.55615	0.0105837	0.0555695	not_significant
ENSMUSG00000001034	Mapk7	protein_coding	89.5453	1.51463	0.592788	2.55509	0.010616	0.0557115	not_significant
ENSMUSG00000075266	Cenpw	protein_coding	44.6826	-2.22371	0.870537	-2.55441	0.0106367	0.0557922	not_significant
ENSMUSG00000047459	Dynlrb1	protein_coding	1303.93	-0.358367	0.140363	-2.55315	0.0106754	0.0558829	not_significant
ENSMUSG00000044167	Foxo1	protein_coding	146.45	1.14522	0.448548	2.55317	0.0106746	0.0558829	not_significant
ENSMUSG00000005481	Ddx39	protein_coding	168.521	1.07005	0.419097	2.55323	0.0106729	0.0558829	not_significant
ENSMUSG00000005949	Ctns	protein_coding	24.1591	-3.2138	1.25853	-2.55361	0.0106612	0.0558829	not_significant
ENSMUSG00000030785	Cox6a2	protein_coding	54.6384	-1.65301	0.647506	-2.55289	0.0106833	0.0558962	not_significant
ENSMUSG00000035557	Krt17	protein_coding	44.7953	1.86475	0.730606	2.55233	0.0107005	0.0559584	not_significant
ENSMUSG00000027313	Chac1	protein_coding	173.81	-1.04941	0.411255	-2.55171	0.0107195	0.0560293	not_significant
ENSMUSG00000062329	Cytl1	protein_coding	329.534	-0.835973	0.327726	-2.55083	0.0107468	0.0561444	not_significant
ENSMUSG00000051811	Cox6b2	protein_coding	11.6419	-4.51673	1.77117	-2.55014	0.0107679	0.0562264	not_significant
ENSMUSG00000068040	Tm9sf4	protein_coding	116.598	-1.41307	0.554663	-2.54761	0.0108463	0.0565929	not_significant
ENSMUSG00000035150	Eif2s3x	protein_coding	159.58	1.00728	0.395396	2.54753	0.0108489	0.0565929	not_significant
ENSMUSG00000037370	Enpp1	protein_coding	132.919	1.0631	0.417513	2.54628	0.0108877	0.0567671	not_significant
ENSMUSG00000050295	Foxc1	protein_coding	455.223	0.628253	0.246852	2.54506	0.0109259	0.0569079	not_significant
ENSMUSG00000022982	Sod1	protein_coding	696.909	-0.464469	0.18251	-2.54489	0.0109311	0.0569079	not_significant
ENSMUSG00000045817	Zfp36l2	protein_coding	33.4599	2.49743	0.981343	2.54491	0.0109305	0.0569079	not_significant
ENSMUSG00000029229	Chic2	protein_coding	303.615	0.790071	0.310561	2.54401	0.0109588	0.0569956	not_significant
ENSMUSG00000025025	Mxi1	protein_coding	67.5129	-1.62829	0.640046	-2.54402	0.0109585	0.0569956	not_significant
ENSMUSG00000030188	Magohb	protein_coding	134.225	-1.08081	0.424916	-2.54359	0.0109721	0.0570349	not_significant
ENSMUSG00000030435	U2af2	protein_coding	206.346	1.0477	0.411925	2.54342	0.0109773	0.0570349	not_significant
ENSMUSG00000001700	Gramd3	protein_coding	116.875	1.33139	0.523501	2.54323	0.0109832	0.0570374	not_significant
ENSMUSG00000032114	Slc37a4	protein_coding	53.4072	-2.37903	0.935757	-2.54236	0.0110108	0.0571522	not_significant
ENSMUSG00000022280	Rnf19a	protein_coding	66.8492	1.9994	0.786654	2.54166	0.0110328	0.0572382	not_significant
ENSMUSG00000044864	Ankrd50	protein_coding	71.3029	1.78333	0.701898	2.54072	0.0110625	0.0573637	not_significant
ENSMUSG00000028634	Hivep3	protein_coding	64.2788	1.62179	0.638511	2.53995	0.0110868	0.0574281	not_significant
ENSMUSG00000013629	Cad	protein_coding	72.5615	1.57797	0.621294	2.53981	0.0110914	0.0574281	not_significant
ENSMUSG00000097391	Mirg	lincRNA	25.8568	-2.83727	1.1171	-2.53985	0.01109	0.0574281	not_significant
ENSMUSG00000029110	Rnf4	protein_coding	245.164	0.797273	0.314213	2.53736	0.0111691	0.0578018	not_significant
ENSMUSG00000006585	Cdt1	protein_coding	57.5607	1.74683	0.688588	2.53683	0.0111862	0.0578617	not_significant
ENSMUSG00000024350	Dnajc18	protein_coding	131.097	-1.25024	0.492936	-2.53631	0.0112028	0.057919	not_significant
ENSMUSG00000040351	Ankib1	protein_coding	165.902	1.02553	0.404426	2.53577	0.0112199	0.0579788	not_significant
ENSMUSG00000051495	Irf2bp2	protein_coding	210.149	0.808049	0.318794	2.53471	0.0112541	0.0581058	not_significant
ENSMUSG00000021819	Zswim8	protein_coding	116.285	1.09534	0.432145	2.53466	0.0112556	0.0581058	not_significant
ENSMUSG00000068739	Sars	protein_coding	669.512	0.538929	0.212709	2.53365	0.0112883	0.0582033	not_significant
ENSMUSG00000028182	Lrriq3	protein_coding	6.84765	-5.56525	2.19662	-2.53356	0.0112912	0.0582033	not_significant
ENSMUSG00000006273	Atp6v1b2	protein_coding	208.428	0.917138	0.361994	2.53357	0.0112907	0.0582033	not_significant
ENSMUSG00000040268	Plekha1	protein_coding	96.784	1.23385	0.487102	2.53304	0.0113077	0.0582598	not_significant
ENSMUSG00000002997	Prkar2b	protein_coding	11.1405	-4.44822	1.75694	-2.5318	0.0113477	0.0584372	not_significant
ENSMUSG00000035202	Lars2	protein_coding	112.652	-1.31019	0.517534	-2.5316	0.0113544	0.0584429	not_significant
ENSMUSG00000034109	Golim4	protein_coding	260.011	-0.831738	0.328623	-2.53098	0.0113744	0.0585167	not_significant
ENSMUSG00000026688	Mgst3	protein_coding	82.5471	-1.36139	0.538007	-2.53043	0.0113923	0.0585802	not_significant
ENSMUSG00000016252	Atp5e	protein_coding	1932.92	0.376459	0.148848	2.52916	0.0114337	0.058764	not_significant
ENSMUSG00000046814	Gchfr	protein_coding	68.1895	-1.75221	0.693147	-2.5279	0.0114746	0.0589164	not_significant
ENSMUSG00000063873	Slc24a3	protein_coding	33.0002	-2.79311	1.10489	-2.52795	0.011473	0.0589164	not_significant
ENSMUSG00000042272	Sestd1	protein_coding	45.2786	1.78351	0.705698	2.5273	0.0114943	0.0589889	not_significant
ENSMUSG00000031835	Mbtps1	protein_coding	190.306	-1.07608	0.426078	-2.52554	0.011552	0.0592555	not_significant
ENSMUSG00000034845	Plvap	protein_coding	26.0167	3.18039	1.25948	2.52516	0.0115646	0.059291	not_significant
ENSMUSG00000029775	Klhdc10	protein_coding	158.037	-1.0511	0.416913	-2.52116	0.011697	0.0599219	not_significant
ENSMUSG00000036106	Prr5	protein_coding	203.597	0.802804	0.318435	2.52109	0.0116991	0.0599219	not_significant
ENSMUSG00000025492	Ifitm3	protein_coding	141.165	1.3433	0.533006	2.52024	0.0117276	0.0600387	not_significant
ENSMUSG00000029103	Lrpap1	protein_coding	154.011	-1.35287	0.53714	-2.51866	0.0117803	0.0602679	not_significant
ENSMUSG00000021843	Ktn1	protein_coding	108.206	-1.18259	0.469554	-2.51855	0.0117839	0.0602679	not_significant
ENSMUSG00000028469	Npr2	protein_coding	50.1581	-1.70243	0.676996	-2.51469	0.0119138	0.0609023	not_significant
ENSMUSG00000026219	Trip12	protein_coding	205.987	0.815535	0.324422	2.51381	0.0119434	0.0610126	not_significant
ENSMUSG00000027429	Sec23b	protein_coding	169.526	0.985819	0.392178	2.51371	0.011947	0.0610126	not_significant
ENSMUSG00000017615	Tnfaip1	protein_coding	365.738	0.694389	0.276319	2.513	0.0119709	0.0611047	not_significant
ENSMUSG00000063362	Alg11	protein_coding	21.5328	-2.74973	1.09481	-2.51161	0.0120182	0.0613165	not_significant
ENSMUSG00000037447	Arid5a	protein_coding	18.7066	3.10382	1.2363	2.51058	0.0120532	0.061465	not_significant
ENSMUSG00000038467	Chmp4b	protein_coding	1018.26	0.397861	0.158492	2.5103	0.012063	0.0614847	not_significant
ENSMUSG00000015790	Surf1	protein_coding	105.01	-1.20547	0.480341	-2.50962	0.0120863	0.0615435	not_significant
ENSMUSG00000027624	Epb41l1	protein_coding	240.313	0.872556	0.347671	2.50972	0.0120827	0.0615435	not_significant
ENSMUSG00000062963	Ufc1	protein_coding	627.851	-0.528137	0.210494	-2.50904	0.0121059	0.0616041	not_significant
ENSMUSG00000041741	Pde3a	protein_coding	19.6061	-3.1458	1.25384	-2.50892	0.01211	0.0616041	not_significant
ENSMUSG00000071072	Ptges3	protein_coding	628.96	0.462902	0.184527	2.50859	0.0121215	0.061633	not_significant
ENSMUSG00000028344	Invs	protein_coding	28.1362	-2.29563	0.915453	-2.50764	0.012154	0.0617382	not_significant
ENSMUSG00000020903	Stx8	protein_coding	162.628	-0.972872	0.387955	-2.50769	0.0121522	0.0617382	not_significant
ENSMUSG00000026019	Wdr12	protein_coding	186.724	1.10696	0.441527	2.50712	0.0121719	0.0617721	not_significant
ENSMUSG00000031161	Hdac6	protein_coding	34.9444	2.06017	0.821731	2.5071	0.0121725	0.0617721	not_significant
ENSMUSG00000027963	Extl2	protein_coding	46.0645	-1.87035	0.74632	-2.5061	0.0122071	0.0619174	not_significant
ENSMUSG00000004044	Cavin1	protein_coding	896.481	0.401684	0.16032	2.50552	0.0122271	0.0619889	not_significant
ENSMUSG00000044155	Lsm8	protein_coding	417.185	0.671741	0.268128	2.5053	0.0122348	0.0619953	not_significant
ENSMUSG00000056749	Nfil3	protein_coding	45.6025	1.90101	0.758844	2.50514	0.0122402	0.0619953	not_significant
ENSMUSG00000027010	Slc25a12	protein_coding	97.6387	-1.25949	0.502982	-2.50406	0.0122779	0.0621561	not_significant
ENSMUSG00000040648	Ppip5k2	protein_coding	46.5083	-2.09226	0.83585	-2.50315	0.0123093	0.0622824	not_significant
ENSMUSG00000026918	Brd3	protein_coding	202.086	-0.919071	0.367189	-2.50299	0.0123147	0.0622824	not_significant
ENSMUSG00000000902	Smarcb1	protein_coding	349.478	-0.654879	0.261795	-2.5015	0.0123669	0.0625161	not_significant
ENSMUSG00000004996	Mri1	protein_coding	107.896	-1.2144	0.485555	-2.50106	0.0123822	0.0625631	not_significant
ENSMUSG00000037458	Azin1	protein_coding	143.941	0.968515	0.387301	2.50068	0.0123956	0.0626004	not_significant
ENSMUSG00000028780	Sema3c	protein_coding	157.306	-1.13529	0.454201	-2.49953	0.0124359	0.0627737	not_significant
ENSMUSG00000066235	Pomgnt2	protein_coding	13.9399	-3.59474	1.43866	-2.49867	0.0124659	0.0628949	not_significant
ENSMUSG00000020697	Lig3	protein_coding	66.9174	1.41171	0.565063	2.49832	0.0124783	0.0629272	not_significant
ENSMUSG00000032657	Fam189b	protein_coding	81.6029	-1.35428	0.542418	-2.49675	0.0125339	0.0631418	not_significant
ENSMUSG00000062040	Zfp27	protein_coding	9.11585	-4.96393	1.98829	-2.49658	0.0125396	0.0631418	not_significant
ENSMUSG00000100235	Gm28557	protein_coding	6.65365	-5.52383	2.21269	-2.49643	0.012545	0.0631418	not_significant
ENSMUSG00000024966	Stip1	protein_coding	244.567	0.74433	0.298125	2.4967	0.0125354	0.0631418	not_significant
ENSMUSG00000035529	Prdm4	protein_coding	90.8679	1.31963	0.528735	2.49582	0.0125665	0.0632196	not_significant
ENSMUSG00000032412	Atp1b3	protein_coding	414.997	-0.728652	0.292197	-2.4937	0.012642	0.0635686	not_significant
ENSMUSG00000028838	Extl1	protein_coding	99.2224	-1.33358	0.534882	-2.49322	0.0126589	0.0636231	not_significant
ENSMUSG00000022557	Bop1	protein_coding	140.761	1.08336	0.434567	2.49296	0.0126683	0.0636398	not_significant
ENSMUSG00000056952	Tatdn2	protein_coding	85.6526	1.28453	0.515664	2.49102	0.0127377	0.0639576	not_significant
ENSMUSG00000021252	Erg28	protein_coding	166.673	0.905923	0.363731	2.49064	0.0127513	0.0639952	not_significant
ENSMUSG00000022210	Dhrs4	protein_coding	91.6527	-1.26556	0.50827	-2.48993	0.0127768	0.0640923	not_significant
ENSMUSG00000045007	Tubg2	protein_coding	20.0383	-3.36579	1.35236	-2.48883	0.0128165	0.0641777	not_significant
ENSMUSG00000008690	Ncaph2	protein_coding	179.592	0.944425	0.379474	2.48878	0.0128184	0.0641777	not_significant
ENSMUSG00000023020	Cox14	protein_coding	507.07	-0.521364	0.209461	-2.48907	0.0128077	0.0641777	not_significant
ENSMUSG00000022800	Fyttd1	protein_coding	205.145	0.913691	0.367095	2.48898	0.012811	0.0641777	not_significant
ENSMUSG00000036513	Commd2	protein_coding	139.958	1.13646	0.456769	2.48805	0.0128446	0.0642785	not_significant
ENSMUSG00000035258	Abi3bp	protein_coding	80.4611	-1.6218	0.652211	-2.48662	0.0128965	0.064507	not_significant
ENSMUSG00000027282	Mtch2	protein_coding	525.044	-0.570047	0.229272	-2.48633	0.0129068	0.064528	not_significant
ENSMUSG00000025757	Hspa4l	protein_coding	69.1235	1.4291	0.575716	2.48229	0.013054	0.0652013	not_significant
ENSMUSG00000021036	Sptlc2	protein_coding	78.6017	-1.43131	0.576593	-2.48236	0.0130516	0.0652013	not_significant
ENSMUSG00000071711	Mpst	protein_coding	112.763	-1.0527	0.42421	-2.48156	0.0130807	0.0653037	not_significant
ENSMUSG00000030659	Nucb2	protein_coding	121.047	-1.43179	0.577189	-2.48062	0.0131153	0.0654452	not_significant
ENSMUSG00000049550	Clip1	protein_coding	89.3024	-1.33081	0.536652	-2.47983	0.0131444	0.0655591	not_significant
ENSMUSG00000087380	2210408F21Rik	processed_transcript	60.2631	-1.65025	0.66557	-2.47945	0.0131583	0.0655973	not_significant
ENSMUSG00000000167	Pih1d2	protein_coding	11.2212	-4.46284	1.80085	-2.47819	0.0132053	0.0657998	not_significant
ENSMUSG00000027363	Usp8	protein_coding	166.419	1.06585	0.430125	2.47801	0.0132117	0.0658006	not_significant
ENSMUSG00000030662	Ipo5	protein_coding	422.984	0.64893	0.261899	2.47779	0.0132198	0.0658096	not_significant
ENSMUSG00000018042	Cyb5r3	protein_coding	1185.44	0.338816	0.136759	2.47747	0.0132317	0.0658374	not_significant
ENSMUSG00000026930	Gpsm1	protein_coding	61.4436	-2.12418	0.857718	-2.47654	0.0132662	0.0659587	not_significant
ENSMUSG00000028461	Ccdc107	protein_coding	236.171	-0.866281	0.349804	-2.47648	0.0132687	0.0659587	not_significant
ENSMUSG00000028563	Tm2d1	protein_coding	246.351	-0.770597	0.311191	-2.47628	0.013276	0.0659637	not_significant
ENSMUSG00000027865	Gdap2	protein_coding	88.4246	1.24753	0.504202	2.47426	0.0133514	0.0663069	not_significant
ENSMUSG00000002396	Ocel1	protein_coding	31.572	-2.07104	0.837281	-2.47353	0.0133786	0.0664102	not_significant
ENSMUSG00000039384	Dusp10	protein_coding	40.3896	2.10429	0.850843	2.47319	0.0133914	0.0664111	not_significant
ENSMUSG00000035242	Oaz1	protein_coding	1347.64	0.368475	0.148981	2.4733	0.013387	0.0664111	not_significant
ENSMUSG00000001134	Uxt	protein_coding	56.2064	-1.58576	0.641533	-2.47182	0.0134426	0.0666049	not_significant
ENSMUSG00000076435	Acsf2	protein_coding	16.3332	-3.32737	1.34613	-2.47181	0.0134433	0.0666049	not_significant
ENSMUSG00000053929	Cyhr1	protein_coding	267.305	-0.953779	0.386009	-2.47087	0.0134784	0.0667476	not_significant
ENSMUSG00000021470	Ercc6l2	protein_coding	84.2586	-1.25741	0.509001	-2.47035	0.0134982	0.0667917	not_significant
ENSMUSG00000033855	Ston1	protein_coding	6.6416	-5.5197	2.23443	-2.4703	0.0135001	0.0667917	not_significant
ENSMUSG00000038312	Edem2	protein_coding	77.6356	-1.31982	0.534697	-2.46835	0.0135738	0.0670928	not_significant
ENSMUSG00000049624	Slc17a5	protein_coding	32.5874	-2.01713	0.817153	-2.46848	0.0135686	0.0670928	not_significant
ENSMUSG00000020098	Pcbd1	protein_coding	11.8894	-4.30738	1.74563	-2.46752	0.0136052	0.0672164	not_significant
ENSMUSG00000030888	Rrp8	protein_coding	148.404	1.02346	0.414825	2.4672	0.0136175	0.0672451	not_significant
ENSMUSG00000036968	Cnpy4	protein_coding	44.3068	-2.02221	0.81995	-2.46625	0.0136534	0.0673908	not_significant
ENSMUSG00000001052	Sec24b	protein_coding	142.872	1.08815	0.441352	2.46548	0.0136829	0.0675042	not_significant
ENSMUSG00000024969	Mark2	protein_coding	173.015	0.985218	0.399641	2.46526	0.0136915	0.0675152	not_significant
ENSMUSG00000062373	Tmem65	protein_coding	333.257	0.733347	0.297719	2.46322	0.0137695	0.0678678	not_significant
ENSMUSG00000026172	Bcs1l	protein_coding	32.2323	-2.40683	0.978144	-2.46061	0.01387	0.0683308	not_significant
ENSMUSG00000026260	Ndufa10	protein_coding	352.353	-0.597511	0.242959	-2.45931	0.0139206	0.0684834	not_significant
ENSMUSG00000064128	Cenpj	protein_coding	10.8351	-4.40903	1.79268	-2.45946	0.0139146	0.0684834	not_significant
ENSMUSG00000034321	Exosc1	protein_coding	240.273	0.826514	0.336033	2.45962	0.0139083	0.0684834	not_significant
ENSMUSG00000029627	Zkscan14	protein_coding	14.7004	-3.4006	1.38398	-2.45711	0.0140061	0.068839	not_significant
ENSMUSG00000043140	Tmem186	protein_coding	19.5561	-2.98946	1.21657	-2.45728	0.0139995	0.068839	not_significant
ENSMUSG00000022791	Tnk2	protein_coding	70.5731	1.39964	0.569787	2.45643	0.0140324	0.0689359	not_significant
ENSMUSG00000021774	Ube2e1	protein_coding	516.357	0.728473	0.29671	2.45517	0.014082	0.069147	not_significant
ENSMUSG00000064023	Klk8	protein_coding	177.379	1.05569	0.430056	2.45479	0.0140968	0.0691876	not_significant
ENSMUSG00000029276	Glmn	protein_coding	24.4514	-2.70282	1.10171	-2.45328	0.0141558	0.06942	not_significant
ENSMUSG00000003518	Dusp3	protein_coding	113.499	1.22589	0.4997	2.45324	0.0141575	0.06942	not_significant
ENSMUSG00000030706	Mrpl48	protein_coding	310.679	-0.839749	0.342325	-2.45307	0.0141641	0.0694203	not_significant
ENSMUSG00000031292	Cdkl5	protein_coding	38.3434	-2.4133	0.983956	-2.45265	0.0141808	0.0694695	not_significant
ENSMUSG00000026511	Srp9	protein_coding	468.461	0.540267	0.220307	2.45234	0.014193	0.0694966	not_significant
ENSMUSG00000062866	Phactr2	protein_coding	210.166	-1.02174	0.416698	-2.45199	0.0142069	0.0695319	not_significant
ENSMUSG00000031963	Bmper	protein_coding	6.44329	-5.47672	2.23508	-2.45034	0.0142719	0.0698177	not_significant
ENSMUSG00000063838	Cdc42ep5	protein_coding	165.868	1.09695	0.447728	2.45003	0.0142845	0.0698463	not_significant
ENSMUSG00000052560	Cpne8	protein_coding	329.571	-0.634409	0.259089	-2.44861	0.0143407	0.0700886	not_significant
ENSMUSG00000027206	Cops2	protein_coding	329.964	0.66482	0.27154	2.44833	0.0143519	0.0701107	not_significant
ENSMUSG00000000561	Wdr77	protein_coding	153.312	0.969903	0.396339	2.44715	0.014399	0.0703079	not_significant
ENSMUSG00000020952	Scfd1	protein_coding	97.4632	-1.66796	0.681811	-2.44637	0.0144304	0.0703729	not_significant
ENSMUSG00000035133	Arhgap5	protein_coding	139.524	-1.22143	0.499293	-2.44632	0.0144322	0.0703729	not_significant
ENSMUSG00000023272	Creld2	protein_coding	163.171	-0.961209	0.392921	-2.44631	0.0144325	0.0703729	not_significant
ENSMUSG00000025723	Nmb	protein_coding	6.46207	-5.48086	2.24095	-2.44578	0.014454	0.0704448	not_significant
ENSMUSG00000028690	Mmachc	protein_coding	70.519	-1.357	0.554888	-2.44553	0.0144638	0.0704595	not_significant
ENSMUSG00000025869	Nop16	protein_coding	127.687	1.22818	0.502305	2.44508	0.014482	0.0705154	not_significant
ENSMUSG00000052727	Map1b	protein_coding	105.482	1.80573	0.738687	2.44451	0.0145049	0.0705939	not_significant
ENSMUSG00000042549	Map2k3os	antisense	30.8128	2.28751	0.935921	2.44413	0.0145203	0.0706363	not_significant
ENSMUSG00000007850	Hnrnph1	protein_coding	283.958	0.763906	0.312623	2.44354	0.0145439	0.0707181	not_significant
ENSMUSG00000021785	Ngly1	protein_coding	102.636	-1.69285	0.692977	-2.44287	0.0145709	0.0708166	not_significant
ENSMUSG00000072949	Acot1	protein_coding	116.594	-4.685	1.91912	-2.44122	0.0146376	0.0711077	not_significant
ENSMUSG00000024781	Lipa	protein_coding	10.6487	-4.38426	1.79645	-2.44051	0.0146665	0.0712147	not_significant
ENSMUSG00000026413	Pkp1	protein_coding	18.5134	3.00907	1.23352	2.43942	0.0147109	0.0713973	not_significant
ENSMUSG00000046675	Tmem251	protein_coding	114.432	1.49499	0.612964	2.43895	0.0147301	0.0714575	not_significant
ENSMUSG00000027198	Ext2	protein_coding	143.143	-1.18411	0.485572	-2.43858	0.0147449	0.0714631	not_significant
ENSMUSG00000029598	Plbd2	protein_coding	99.6511	-1.324	0.542914	-2.4387	0.0147402	0.0714631	not_significant
ENSMUSG00000001018	Snapin	protein_coding	315.086	-0.828817	0.340074	-2.43717	0.0148029	0.0717108	not_significant
ENSMUSG00000026289	Atg16l1	protein_coding	69.6039	1.36375	0.559607	2.43698	0.0148105	0.0717143	not_significant
ENSMUSG00000027882	Stxbp3	protein_coding	59.0852	-1.80538	0.741395	-2.43511	0.0148873	0.071803	not_significant
ENSMUSG00000040274	Cdk6	protein_coding	222.623	0.990311	0.406694	2.43503	0.0148906	0.071803	not_significant
ENSMUSG00000029147	Ppm1g	protein_coding	281.397	0.689758	0.283259	2.43508	0.0148884	0.071803	not_significant
ENSMUSG00000066551	Hmgb1	protein_coding	264.518	-0.712329	0.292513	-2.43521	0.0148833	0.071803	not_significant
ENSMUSG00000030145	Zfp248	protein_coding	9.89669	-4.22368	1.73405	-2.43573	0.0148616	0.071803	not_significant
ENSMUSG00000040511	Pvr	protein_coding	101.223	1.13434	0.465761	2.43545	0.0148734	0.071803	not_significant
ENSMUSG00000030880	Polr3e	protein_coding	116.345	1.21422	0.498473	2.43587	0.0148561	0.071803	not_significant
ENSMUSG00000015970	Chdh	protein_coding	37.107	-2.29999	0.944424	-2.43534	0.0148779	0.071803	not_significant
ENSMUSG00000003581	Rnf215	protein_coding	32.883	-2.76646	1.13584	-2.4356	0.0148669	0.071803	not_significant
ENSMUSG00000104686	Gm42815	TEC	8.3053	-4.83589	1.98671	-2.43412	0.0149281	0.0719507	not_significant
ENSMUSG00000022724	Riox2	protein_coding	114.63	1.02253	0.420121	2.4339	0.014937	0.0719604	not_significant
ENSMUSG00000038564	Ift172	protein_coding	18.402	-3.21877	1.32262	-2.43363	0.0149482	0.0719814	not_significant
ENSMUSG00000046410	Kcnk6	protein_coding	48.6464	1.85928	0.764462	2.43214	0.01501	0.0722457	not_significant
ENSMUSG00000079659	Tmem243	protein_coding	49.5155	-1.748	0.718858	-2.43163	0.015031	0.0723135	not_significant
ENSMUSG00000019467	Arhgef25	protein_coding	158.278	-0.937781	0.385803	-2.43073	0.0150685	0.0724607	not_significant
ENSMUSG00000059173	Pde1a	protein_coding	29.2141	2.17218	0.893967	2.42982	0.0151063	0.072609	not_significant
ENSMUSG00000031513	Leprotl1	protein_coding	443.705	-0.681692	0.280602	-2.42939	0.0151243	0.0726617	not_significant
ENSMUSG00000030286	Emc3	protein_coding	170.759	-0.898831	0.370193	-2.42801	0.0151821	0.0729061	not_significant
ENSMUSG00000031887	Tradd	protein_coding	90.4891	1.15561	0.475982	2.42784	0.0151891	0.0729063	not_significant
ENSMUSG00000038259	Gdf5	protein_coding	248.496	-1.26667	0.521939	-2.42685	0.0152307	0.0729722	not_significant
ENSMUSG00000022141	Nipbl	protein_coding	171.083	-1.01378	0.417725	-2.4269	0.0152285	0.0729722	not_significant
ENSMUSG00000022571	Pycrl	protein_coding	59.1234	1.86129	0.766835	2.42724	0.0152142	0.0729722	not_significant
ENSMUSG00000023932	Cdc5l	protein_coding	128.249	-1.04284	0.429705	-2.42688	0.0152294	0.0729722	not_significant
ENSMUSG00000001507	Itga3	protein_coding	32.0671	2.00097	0.825156	2.42495	0.0153103	0.0733198	not_significant
ENSMUSG00000021759	Plpp1	protein_coding	300.222	-0.897781	0.370295	-2.4245	0.0153293	0.0733774	not_significant
ENSMUSG00000041958	Pigs	protein_coding	91.747	-1.35939	0.561227	-2.42217	0.015428	0.0738156	not_significant
ENSMUSG00000024081	Cebpz	protein_coding	145.117	1.05336	0.435012	2.42144	0.015459	0.0739302	not_significant
ENSMUSG00000025978	Rftn2	protein_coding	178.86	-1.00281	0.414305	-2.42046	0.0155007	0.0740959	not_significant
ENSMUSG00000014873	Surf2	protein_coding	137.012	-0.995451	0.411393	-2.41971	0.0155328	0.0742157	not_significant
ENSMUSG00000028822	Tmem50a	protein_coding	372.251	-0.690943	0.285766	-2.41786	0.0156119	0.0745252	not_significant
ENSMUSG00000004631	Sgce	protein_coding	76.5371	-1.32678	0.548723	-2.41795	0.0156083	0.0745252	not_significant
ENSMUSG00000019880	Rspo3	protein_coding	51.5485	-2.16488	0.895637	-2.41714	0.0156432	0.0746407	not_significant
ENSMUSG00000029755	Dlx5	protein_coding	25.9694	-3.02986	1.25392	-2.41631	0.0156785	0.074775	not_significant
ENSMUSG00000022701	Ccdc191	protein_coding	15.1331	-3.5509	1.46975	-2.41599	0.0156923	0.0748067	not_significant
ENSMUSG00000020300	Cpeb4	protein_coding	71.4052	1.34288	0.556091	2.41485	0.0157417	0.0750078	not_significant
ENSMUSG00000023186	Vwa5a	protein_coding	47.2389	-2.10382	0.871392	-2.41432	0.0157646	0.0750487	not_significant
ENSMUSG00000020380	Rad50	protein_coding	63.4251	-1.40187	0.58062	-2.41444	0.0157596	0.0750487	not_significant
ENSMUSG00000027665	Pik3ca	protein_coding	193.248	0.940815	0.389722	2.41407	0.0157755	0.0750625	not_significant
ENSMUSG00000019461	Plscr3	protein_coding	233.545	0.75384	0.31231	2.41376	0.015789	0.0750625	not_significant
ENSMUSG00000024579	Pcyox1l	protein_coding	18.1764	-3.42611	1.41933	-2.4139	0.015783	0.0750625	not_significant
ENSMUSG00000035109	Shc4	protein_coding	38.1184	2.34046	0.970184	2.41239	0.0158485	0.075311	not_significant
ENSMUSG00000036427	Gpi1	protein_coding	471.032	-0.607427	0.251869	-2.41168	0.0158792	0.0754227	not_significant
ENSMUSG00000021696	Elovl7	protein_coding	36.5158	2.31287	0.959204	2.41124	0.0158983	0.0754791	not_significant
ENSMUSG00000045671	Spred2	protein_coding	44.6186	1.78445	0.740105	2.41108	0.0159055	0.0754791	not_significant
ENSMUSG00000024622	Hmgxb3	protein_coding	48.5105	1.6561	0.68715	2.4101	0.0159483	0.0756476	not_significant
ENSMUSG00000039713	Plekhg5	protein_coding	48.4407	2.15467	0.894214	2.40957	0.0159712	0.0757222	not_significant
ENSMUSG00000026162	Nhej1	protein_coding	22.739	-2.63795	1.09492	-2.40927	0.0159845	0.0757506	not_significant
ENSMUSG00000063659	Zbtb18	protein_coding	66.0314	1.49539	0.620942	2.40826	0.0160286	0.0757536	not_significant
ENSMUSG00000030689	Ino80e	protein_coding	215.493	0.735932	0.305549	2.40856	0.0160157	0.0757536	not_significant
ENSMUSG00000037656	Slc20a2	protein_coding	44.6232	1.82897	0.759335	2.40865	0.0160118	0.0757536	not_significant
ENSMUSG00000022568	Scrib	protein_coding	74.8963	1.39747	0.580255	2.40838	0.0160237	0.0757536	not_significant
ENSMUSG00000033323	Ctdp1	protein_coding	73.1481	1.69449	0.703546	2.40851	0.016018	0.0757536	not_significant
ENSMUSG00000034659	Tmem109	protein_coding	129.213	-1.29912	0.539289	-2.40895	0.0159985	0.0757536	not_significant
ENSMUSG00000031504	Rab20	protein_coding	8.50594	-4.87463	2.02519	-2.40699	0.0160845	0.0759838	not_significant
ENSMUSG00000026623	Lpgat1	protein_coding	187.824	0.968715	0.402587	2.40622	0.0161184	0.0760406	not_significant
ENSMUSG00000031511	Arhgef7	protein_coding	184.553	0.963827	0.400504	2.40653	0.0161047	0.0760406	not_significant
ENSMUSG00000021725	Parp8	protein_coding	28.6473	2.38888	0.992775	2.40626	0.0161166	0.0760406	not_significant
ENSMUSG00000028150	Rorc	protein_coding	94.8794	-1.1795	0.49056	-2.40439	0.0161994	0.0763886	not_significant
ENSMUSG00000057092	Fxyd3	protein_coding	164.849	-3.24214	1.34998	-2.40162	0.0163225	0.0769343	not_significant
ENSMUSG00000027630	Tbl1xr1	protein_coding	102.354	-1.12665	0.469203	-2.40119	0.0163417	0.0769898	not_significant
ENSMUSG00000041747	Utp15	protein_coding	38.724	2.39956	0.999741	2.40018	0.0163869	0.077168	not_significant
ENSMUSG00000055553	Kxd1	protein_coding	283.751	-0.897499	0.373957	-2.4	0.0163949	0.0771711	not_significant
ENSMUSG00000005506	Celf1	protein_coding	148.425	0.973856	0.406089	2.39814	0.0164786	0.0775304	not_significant
ENSMUSG00000052139	Babam2	protein_coding	122.908	-1.10262	0.459865	-2.39771	0.0164981	0.0775521	not_significant
ENSMUSG00000002985	Apoe	protein_coding	43.6352	-1.98605	0.828263	-2.39785	0.0164918	0.0775521	not_significant
ENSMUSG00000031523	Dlc1	protein_coding	287.722	0.706145	0.294682	2.39629	0.0165618	0.0778168	not_significant
ENSMUSG00000058013	Septin11	protein_coding	338.808	0.683096	0.285112	2.39589	0.0165802	0.0778682	not_significant
ENSMUSG00000098188	Sowahc	protein_coding	69.7548	1.3941	0.58198	2.39544	0.0166002	0.0779272	not_significant
ENSMUSG00000067274	Rplp0	protein_coding	45343.8	-0.114133	0.0476738	-2.39405	0.0166635	0.078189	not_significant
ENSMUSG00000000776	Polr3d	protein_coding	155.375	1.00623	0.420501	2.39293	0.0167144	0.0783927	not_significant
ENSMUSG00000009566	Fpgs	protein_coding	109.399	1.14224	0.477393	2.39267	0.0167263	0.0784136	not_significant
ENSMUSG00000075592	Nynrin	protein_coding	27.9961	-2.5901	1.08276	-2.39212	0.0167513	0.0784956	not_significant
ENSMUSG00000024132	Eci1	protein_coding	179.172	-0.927456	0.387867	-2.39117	0.0167946	0.0786633	not_significant
ENSMUSG00000056515	Rab31	protein_coding	170.613	0.928838	0.388807	2.38894	0.0168969	0.079107	not_significant
ENSMUSG00000001036	Epn2	protein_coding	73.759	1.27762	0.534876	2.38863	0.0169114	0.0791392	not_significant
ENSMUSG00000029161	Cgref1	protein_coding	447.766	0.693934	0.290575	2.38814	0.0169339	0.0791739	not_significant
ENSMUSG00000020133	2310011J03Rik	protein_coding	213.037	0.921699	0.385947	2.38815	0.0169335	0.0791739	not_significant
ENSMUSG00000017801	Mlx	protein_coding	108.46	1.1877	0.497457	2.38754	0.0169614	0.0792669	not_significant
ENSMUSG00000079614	Seh1l	protein_coding	200.583	0.803233	0.336698	2.38562	0.0170503	0.0796469	not_significant
ENSMUSG00000070939	Tgfbrap1	protein_coding	65.1718	1.40733	0.589964	2.38545	0.0170582	0.0796481	not_significant
ENSMUSG00000031988	Vps26b	protein_coding	118.82	-1.06124	0.444962	-2.385	0.0170789	0.0797091	not_significant
ENSMUSG00000050244	Heatr1	protein_coding	26.9296	2.36156	0.990313	2.38466	0.0170949	0.0797482	not_significant
ENSMUSG00000022673	Mcm4	protein_coding	85.6278	1.38938	0.582706	2.38435	0.0171093	0.0797798	not_significant
ENSMUSG00000097392	Thoc2l	protein_coding	52.524	-1.81377	0.760751	-2.38418	0.0171171	0.0797804	not_significant
ENSMUSG00000043257	Pigv	protein_coding	21.1785	-3.1988	1.34205	-2.38352	0.0171482	0.0798817	not_significant
ENSMUSG00000053175	Bcl3	protein_coding	41.8405	2.11772	0.888533	2.38339	0.0171541	0.0798817	not_significant
ENSMUSG00000010609	Psen2	protein_coding	72.0478	-1.35362	0.568087	-2.38276	0.0171833	0.0799113	not_significant
ENSMUSG00000027782	Kpna4	protein_coding	143.547	0.978217	0.410524	2.38285	0.0171793	0.0799113	not_significant
ENSMUSG00000022780	Meltf	protein_coding	251.361	-0.9556	0.401045	-2.38277	0.0171827	0.0799113	not_significant
ENSMUSG00000037992	Rara	protein_coding	72.6399	1.58208	0.66403	2.38254	0.0171938	0.0799242	not_significant
ENSMUSG00000033488	Cryzl2	protein_coding	95.9831	-1.19823	0.503043	-2.38197	0.0172204	0.0800126	not_significant
ENSMUSG00000086429	Gt(ROSA)26Sor	antisense	42.868	1.96548	0.825606	2.38065	0.017282	0.0802632	not_significant
ENSMUSG00000008226	Scrn3	protein_coding	66.067	-1.723	0.723862	-2.38028	0.0172993	0.0803079	not_significant
ENSMUSG00000068039	Tcp1	protein_coding	614.309	-0.577306	0.242657	-2.37911	0.0173546	0.0805287	not_significant
ENSMUSG00000003992	Ssbp2	protein_coding	85.7621	-1.30577	0.549281	-2.37723	0.0174431	0.0809035	not_significant
ENSMUSG00000040234	Tm7sf3	protein_coding	103.355	-1.13105	0.476085	-2.37574	0.0175139	0.0811957	not_significant
ENSMUSG00000064351	mt-Co1	protein_coding	345.083	-0.654284	0.275441	-2.37541	0.0175294	0.0812319	not_significant
ENSMUSG00000032977	Fam207a	protein_coding	156.257	1.16446	0.490334	2.37483	0.0175571	0.0813242	not_significant
ENSMUSG00000026426	Arl8a	protein_coding	295.785	0.716752	0.301834	2.37466	0.0175653	0.0813259	not_significant
ENSMUSG00000042350	Arel1	protein_coding	16.7733	-3.08258	1.29844	-2.37407	0.0175932	0.0814194	not_significant
ENSMUSG00000024335	Brd2	protein_coding	618.647	0.447931	0.188794	2.37259	0.0176637	0.0817092	not_significant
ENSMUSG00000041975	Mettl8	protein_coding	51.4126	1.55449	0.655436	2.37168	0.0177072	0.0818744	not_significant
ENSMUSG00000059669	Taf1b	protein_coding	20.5277	-2.78652	1.17515	-2.37121	0.0177301	0.0819439	not_significant
ENSMUSG00000027884	Clcc1	protein_coding	32.5072	-1.99485	0.841448	-2.37073	0.0177529	0.0820131	not_significant
ENSMUSG00000096935	1700113A16Rik	antisense	35.0105	-2.09805	0.885447	-2.36948	0.0178129	0.0822176	not_significant
ENSMUSG00000024785	Rcl1	protein_coding	138.693	1.11275	0.469591	2.36961	0.0178067	0.0822176	not_significant
ENSMUSG00000029672	Fam3c	protein_coding	120.211	-1.04439	0.440887	-2.36883	0.0178444	0.0823269	not_significant
ENSMUSG00000006675	P4htm	protein_coding	7.9521	-4.77768	2.01836	-2.36711	0.0179277	0.0826747	not_significant
ENSMUSG00000028126	Pip5k1a	protein_coding	140.625	0.973399	0.411337	2.36643	0.0179606	0.0827897	not_significant
ENSMUSG00000026981	Il1rn	protein_coding	59.7713	4.90722	2.07424	2.36579	0.0179916	0.0828595	not_significant
ENSMUSG00000036940	Kdm1a	protein_coding	206.623	0.786053	0.332252	2.36583	0.0179895	0.0828595	not_significant
ENSMUSG00000007888	Crlf1	protein_coding	192.989	0.822419	0.347656	2.36561	0.0180002	0.0828627	not_significant
ENSMUSG00000063160	Numbl	protein_coding	110.449	-1.15586	0.488696	-2.3652	0.0180205	0.0829196	not_significant
ENSMUSG00000011658	Fuz	protein_coding	43.7971	-2.32714	0.984181	-2.36454	0.0180523	0.0830293	not_significant
ENSMUSG00000042198	Chchd7	protein_coding	220.144	0.812387	0.343638	2.36408	0.0180751	0.0830417	not_significant
ENSMUSG00000025474	Tubgcp2	protein_coding	54.4782	-2.06998	0.875542	-2.36423	0.0180676	0.0830417	not_significant
ENSMUSG00000020078	Vps26a	protein_coding	181.051	0.894219	0.378265	2.364	0.0180788	0.0830417	not_significant
ENSMUSG00000000531	Grasp	protein_coding	38.2299	2.37351	1.00413	2.36376	0.0180905	0.0830589	not_significant
ENSMUSG00000033554	Dph5	protein_coding	51.5635	1.51471	0.640981	2.36311	0.0181222	0.0831682	not_significant
ENSMUSG00000021474	Sfxn1	protein_coding	465.041	0.607544	0.257174	2.36239	0.0181576	0.083294	not_significant
ENSMUSG00000019802	Sec63	protein_coding	111.313	-1.25894	0.533134	-2.36139	0.0182065	0.0834086	not_significant
ENSMUSG00000071076	Jund	protein_coding	870.946	0.440025	0.186329	2.36155	0.0181986	0.0834086	not_significant
ENSMUSG00000000751	Rpa1	protein_coding	102.937	-1.11572	0.472439	-2.36161	0.0181957	0.0834086	not_significant
ENSMUSG00000038932	Tcfl5	protein_coding	147.46	0.949659	0.402257	2.36083	0.0182342	0.0834932	not_significant
ENSMUSG00000036459	Wtip	protein_coding	186.545	0.908714	0.384936	2.36069	0.0182409	0.0834932	not_significant
ENSMUSG00000028959	Fastk	protein_coding	385.828	-0.564337	0.239206	-2.35921	0.0183138	0.0837902	not_significant
ENSMUSG00000042737	Dpm3	protein_coding	50.9965	-1.93796	0.821666	-2.35857	0.0183455	0.0838982	not_significant
ENSMUSG00000034432	Cops8	protein_coding	318.875	0.69537	0.294887	2.35809	0.0183692	0.0839702	not_significant
ENSMUSG00000028990	Lzic	protein_coding	101.975	-1.14945	0.487522	-2.35774	0.0183865	0.0839856	not_significant
ENSMUSG00000020256	Aldh1l2	protein_coding	161.912	-1.14566	0.485956	-2.35754	0.0183967	0.0839856	not_significant
ENSMUSG00000089774	Slc5a3	protein_coding	31.9703	2.21023	0.937513	2.35754	0.0183963	0.0839856	not_significant
ENSMUSG00000030870	Ubfd1	protein_coding	314.6	0.637815	0.270707	2.35611	0.0184673	0.0842712	not_significant
ENSMUSG00000044308	Ubr3	protein_coding	35.5634	-1.83571	0.779716	-2.35433	0.0185564	0.0844933	not_significant
ENSMUSG00000002416	Ndufb2	protein_coding	466.964	-0.582557	0.247398	-2.35474	0.0185356	0.0844933	not_significant
ENSMUSG00000052296	Ppp6r1	protein_coding	150.631	1.00773	0.427931	2.35488	0.0185286	0.0844933	not_significant
ENSMUSG00000023170	Gps2	protein_coding	58.9797	-1.57447	0.66871	-2.35449	0.0185479	0.0844933	not_significant
ENSMUSG00000021598	Med10	protein_coding	266.648	0.763745	0.324394	2.35437	0.018554	0.0844933	not_significant
ENSMUSG00000029033	Acap3	protein_coding	36.5855	1.91589	0.813835	2.35416	0.0185648	0.0844948	not_significant
ENSMUSG00000022365	Derl1	protein_coding	386.36	-0.861679	0.366087	-2.35376	0.0185848	0.084549	not_significant
ENSMUSG00000048920	Fkrp	protein_coding	50.4464	-1.73141	0.735846	-2.35296	0.0186247	0.0846937	not_significant
ENSMUSG00000117284	Gm7072	protein_coding	21.3876	-3.22939	1.3727	-2.35258	0.0186439	0.0847442	not_significant
ENSMUSG00000038816	Ctnnal1	protein_coding	160.824	-0.932049	0.396316	-2.35178	0.0186837	0.0848881	not_significant
ENSMUSG00000027999	Pla2g12a	protein_coding	543.447	-0.498559	0.212046	-2.35119	0.0187135	0.084987	not_significant
ENSMUSG00000032437	Stt3b	protein_coding	220.389	-0.83184	0.353829	-2.35097	0.0187247	0.0850008	not_significant
ENSMUSG00000034111	Tmed8	protein_coding	27.437	2.45355	1.044	2.35014	0.0187664	0.0851529	not_significant
ENSMUSG00000042410	Agps	protein_coding	120.581	1.25575	0.534829	2.34795	0.0188768	0.0856127	not_significant
ENSMUSG00000001127	Araf	protein_coding	142.362	-0.933033	0.397405	-2.34781	0.0188841	0.0856127	not_significant
ENSMUSG00000019777	Hdac2	protein_coding	305.805	-0.826211	0.352126	-2.34635	0.0189582	0.0859018	not_significant
ENSMUSG00000001786	Fbxo7	protein_coding	115.84	-1.16577	0.49687	-2.34623	0.0189645	0.0859018	not_significant
ENSMUSG00000043439	Epop	protein_coding	25.7021	2.20175	0.938548	2.34591	0.0189807	0.0859018	not_significant
ENSMUSG00000024429	Gnl1	protein_coding	410.765	0.628049	0.267712	2.34599	0.0189767	0.0859018	not_significant
ENSMUSG00000030643	Rab30	protein_coding	7.72736	-4.72869	2.01607	-2.3455	0.0190015	0.0859587	not_significant
ENSMUSG00000020472	Zkscan17	protein_coding	130.439	-1.16729	0.497712	-2.34531	0.0190111	0.0859651	not_significant
ENSMUSG00000055917	Zfp277	protein_coding	93.7624	-1.2147	0.518058	-2.34471	0.0190419	0.0860672	not_significant
ENSMUSG00000060147	Serpinb6a	protein_coding	806.039	-0.417189	0.177956	-2.34434	0.0190609	0.0861157	not_significant
ENSMUSG00000018861	Fdxr	protein_coding	37.4646	-2.20735	0.941901	-2.34351	0.0191035	0.0862709	not_significant
ENSMUSG00000025646	Atrip	protein_coding	51.4368	2.01876	0.861994	2.34197	0.0191823	0.0865892	not_significant
ENSMUSG00000014226	Cacybp	protein_coding	305.189	-0.673625	0.287679	-2.34159	0.0192019	0.0866032	not_significant
ENSMUSG00000028476	Reck	protein_coding	36.3845	-2.43813	1.0412	-2.34167	0.0191979	0.0866032	not_significant
ENSMUSG00000041220	Elovl6	protein_coding	109.591	1.0204	0.436	2.34036	0.019265	0.0868503	not_significant
ENSMUSG00000037395	Rcor3	protein_coding	86.8905	-1.29817	0.554901	-2.33947	0.0193111	0.0870204	not_significant
ENSMUSG00000031595	Pdgfrl	protein_coding	73.9639	-1.99584	0.853516	-2.33837	0.019368	0.0872392	not_significant
ENSMUSG00000018425	Dhx40	protein_coding	87.9986	-1.16451	0.498358	-2.3367	0.0194547	0.087592	not_significant
ENSMUSG00000022412	Mief1	protein_coding	96.7159	1.14868	0.491819	2.33558	0.0195133	0.0878181	not_significant
ENSMUSG00000024180	Tmem8	protein_coding	23.8598	-2.6503	1.13486	-2.33535	0.0195253	0.0878346	not_significant
ENSMUSG00000009555	Cdk9	protein_coding	120.193	1.01327	0.433954	2.33498	0.0195444	0.0878734	not_significant
ENSMUSG00000036764	Dnajc12	protein_coding	55.2848	-1.48341	0.635331	-2.33486	0.0195508	0.0878734	not_significant
ENSMUSG00000036002	Fam214b	protein_coding	193.477	0.769325	0.32962	2.33398	0.0195969	0.08801	not_significant
ENSMUSG00000030452	Nipa2	protein_coding	103.557	1.37445	0.588891	2.33396	0.019598	0.08801	not_significant
ENSMUSG00000024151	Msh2	protein_coding	36.1234	-2.12905	0.912511	-2.33318	0.0196389	0.0881561	not_significant
ENSMUSG00000063576	Klhdc3	protein_coding	281.894	0.734631	0.314942	2.33259	0.0196695	0.0882552	not_significant
ENSMUSG00000038150	Ormdl3	protein_coding	348.523	-0.63632	0.272823	-2.33236	0.0196818	0.0882728	not_significant
ENSMUSG00000001604	Tcea3	protein_coding	183.399	-2.43189	1.04322	-2.33114	0.0197459	0.0885222	not_significant
ENSMUSG00000030284	Creld1	protein_coding	15.5329	-3.46502	1.48679	-2.33054	0.0197778	0.0886272	not_significant
ENSMUSG00000020069	Hnrnph3	protein_coding	107.374	-1.22763	0.52697	-2.32961	0.019827	0.0888096	not_significant
ENSMUSG00000090266	Mettl23	protein_coding	157.773	-0.945166	0.405798	-2.32915	0.019851	0.0888789	not_significant
ENSMUSG00000052906	Ubxn8	protein_coding	61.0838	-1.77613	0.762715	-2.3287	0.0198752	0.0889119	not_significant
ENSMUSG00000023147	Get1	protein_coding	83.0315	-1.4369	0.617041	-2.32869	0.0198753	0.0889119	not_significant
ENSMUSG00000024597	Slc12a2	protein_coding	32.874	-2.59434	1.11431	-2.32821	0.019901	0.0889886	not_significant
ENSMUSG00000003660	Snrnp200	protein_coding	101.5	1.11982	0.48112	2.32754	0.0199368	0.0891106	not_significant
ENSMUSG00000115149	9330188P03Rik	processed_transcript	34.9165	2.22632	0.956843	2.32674	0.0199793	0.0892624	not_significant
ENSMUSG00000058006	Mdn1	protein_coding	46.3802	1.73368	0.745247	2.32632	0.0200017	0.0892863	not_significant
ENSMUSG00000019082	Slc25a22	protein_coding	137.015	0.898704	0.386314	2.32636	0.0199994	0.0892863	not_significant
ENSMUSG00000048279	Sacs	protein_coding	18.7191	3.2044	1.37768	2.32593	0.0200221	0.089339	not_significant
ENSMUSG00000048387	Osr1	protein_coding	64.943	-1.68055	0.722704	-2.32536	0.0200525	0.0894366	not_significant
ENSMUSG00000023939	Mrpl14	protein_coding	360.959	-0.672505	0.28935	-2.3242	0.020115	0.0896772	not_significant
ENSMUSG00000051817	Sox12	protein_coding	63.0857	-1.3405	0.576834	-2.32389	0.0201312	0.089682	not_significant
ENSMUSG00000039069	Mtg2	protein_coding	39.7752	-2.11773	0.911381	-2.32365	0.0201444	0.089682	not_significant
ENSMUSG00000032035	Ets1	protein_coding	89.1885	1.2173	0.523902	2.32354	0.0201504	0.089682	not_significant
ENSMUSG00000001039	B9d1	protein_coding	131.279	-0.973038	0.41873	-2.32379	0.0201369	0.089682	not_significant
ENSMUSG00000027002	Nckap1	protein_coding	271.045	0.642806	0.276751	2.32269	0.0201958	0.089808	not_significant
ENSMUSG00000031851	Ntpcr	protein_coding	174.629	-0.828562	0.356711	-2.32278	0.0201907	0.089808	not_significant
ENSMUSG00000028234	Rps20	protein_coding	17763.4	-0.14899	0.0641754	-2.3216	0.0202544	0.0900301	not_significant
ENSMUSG00000063317	Usp31	protein_coding	53.0962	1.82033	0.784149	2.32141	0.0202648	0.0900381	not_significant
ENSMUSG00000028437	Ubap1	protein_coding	123.955	0.976414	0.420756	2.32062	0.0203076	0.0901897	not_significant
ENSMUSG00000020260	Pofut2	protein_coding	454.911	-0.533222	0.229865	-2.31972	0.0203562	0.0903673	not_significant
ENSMUSG00000035161	Ints6	protein_coding	73.6284	1.20436	0.519354	2.31896	0.0203972	0.0905109	not_significant
ENSMUSG00000031360	Ctps2	protein_coding	37.1798	-1.83237	0.790401	-2.31827	0.0204344	0.090613	not_significant
ENSMUSG00000029392	Rilpl1	protein_coding	60.246	-1.48437	0.640305	-2.31822	0.0204375	0.090613	not_significant
ENSMUSG00000035298	Klhl35	protein_coding	5.88413	-5.34603	2.30727	-2.31704	0.0205016	0.0908586	not_significant
ENSMUSG00000020334	Slc22a4	protein_coding	47.5349	1.83467	0.791927	2.31672	0.0205192	0.0908768	not_significant
ENSMUSG00000087497	2810001G20Rik	antisense	58.2314	-2.14523	0.926005	-2.31664	0.0205231	0.0908768	not_significant
ENSMUSG00000020048	Hsp90b1	protein_coding	515.386	-0.66856	0.288846	-2.31459	0.0206353	0.0913348	not_significant
ENSMUSG00000078716	Tmem8b	protein_coding	15.9669	-3.35733	1.45168	-2.31272	0.0207379	0.0917502	not_significant
ENSMUSG00000032014	Oaf	protein_coding	322.936	0.65376	0.282733	2.31228	0.020762	0.0918181	not_significant
ENSMUSG00000031818	Cox4i1	protein_coding	2644.65	-0.343404	0.148549	-2.31171	0.0207934	0.0919182	not_significant
ENSMUSG00000037573	Tob1	protein_coding	186.997	-0.957378	0.414536	-2.30952	0.0209148	0.0924159	not_significant
ENSMUSG00000054321	Taf4b	protein_coding	29.1035	2.55319	1.1057	2.30911	0.0209373	0.0924759	not_significant
ENSMUSG00000038178	Slc43a2	protein_coding	5.86134	-5.34099	2.31388	-2.30824	0.0209857	0.0926505	not_significant
ENSMUSG00000024383	Map3k2	protein_coding	88.6149	1.1803	0.511439	2.3078	0.0210105	0.0927211	not_significant
ENSMUSG00000020153	Ndufs7	protein_coding	348.666	-0.581948	0.252277	-2.30678	0.0210668	0.0928913	not_significant
ENSMUSG00000020718	Polg2	protein_coding	17.5756	-2.99764	1.29944	-2.30687	0.0210618	0.0928913	not_significant
ENSMUSG00000041360	Pum3	protein_coding	153.624	0.90116	0.390796	2.30596	0.0211128	0.0930546	not_significant
ENSMUSG00000107709	9430018G01Rik	antisense	5.92955	-5.3574	2.32359	-2.30566	0.0211298	0.0930903	not_significant
ENSMUSG00000035772	Mrps2	protein_coding	181.187	0.793317	0.344238	2.30456	0.0211911	0.0933212	not_significant
ENSMUSG00000008575	Nfib	protein_coding	289.393	-0.71471	0.310261	-2.30358	0.0212464	0.0935252	not_significant
ENSMUSG00000020303	Stc2	protein_coding	80.9998	-1.48205	0.643625	-2.30266	0.0212979	0.0937125	not_significant
ENSMUSG00000000826	Dnajc5	protein_coding	407.454	0.588204	0.255589	2.30136	0.021371	0.0939947	not_significant
ENSMUSG00000028797	Tmem234	protein_coding	653.038	-0.459948	0.200115	-2.29842	0.021538	0.0946215	not_significant
ENSMUSG00000086583	Gm15500	transcribed_processed_pseudogene	121.894	-1.09625	0.476944	-2.29849	0.0215337	0.0946215	not_significant
ENSMUSG00000022214	Dcaf11	protein_coding	83.4087	-1.24482	0.54161	-2.29837	0.0215407	0.0946215	not_significant
ENSMUSG00000030894	Tpp1	protein_coding	192.554	-1.08038	0.470101	-2.29819	0.021551	0.094627	not_significant
ENSMUSG00000030451	Herc2	protein_coding	59.415	1.367	0.595004	2.29747	0.0215922	0.0947681	not_significant
ENSMUSG00000023966	Rsph9	protein_coding	53.9781	-1.46026	0.635707	-2.29707	0.021615	0.0948285	not_significant
ENSMUSG00000061589	Dot1l	protein_coding	80.4706	1.16714	0.508354	2.29592	0.0216806	0.0950766	not_significant
ENSMUSG00000026806	Ddx31	protein_coding	23.045	2.56475	1.11823	2.29358	0.0218145	0.0956237	not_significant
ENSMUSG00000020220	Vps13d	protein_coding	28.3581	2.11292	0.921425	2.2931	0.0218425	0.0957061	not_significant
ENSMUSG00000021835	Bmp4	protein_coding	39.7358	-2.04396	0.891477	-2.29278	0.0218605	0.0957449	not_significant
ENSMUSG00000026425	Srgap2	protein_coding	102.59	1.09206	0.476456	2.29204	0.0219032	0.0958919	not_significant
ENSMUSG00000053730	Tmem39b	protein_coding	25.9198	-2.8858	1.26005	-2.29023	0.022008	0.0963102	not_significant
ENSMUSG00000028041	Adam15	protein_coding	86.141	-1.50819	0.658782	-2.28937	0.022058	0.096489	not_significant
ENSMUSG00000009248	Ascl2	protein_coding	5.82129	-5.33127	2.32919	-2.28889	0.0220858	0.0965427	not_significant
ENSMUSG00000053329	Gatd3a	protein_coding	221.229	-0.832249	0.363612	-2.28884	0.0220888	0.0965427	not_significant
ENSMUSG00000083282	Ctsf	protein_coding	36.9012	-1.81112	0.791344	-2.28866	0.0220989	0.0965463	not_significant
ENSMUSG00000036376	Abt1	protein_coding	75.4772	1.35534	0.592297	2.28827	0.0221216	0.0965648	not_significant
ENSMUSG00000052253	Zfp622	protein_coding	197.304	-1.06513	0.465469	-2.2883	0.0221199	0.0965648	not_significant
ENSMUSG00000033577	Myo6	protein_coding	37.9585	-1.92497	0.841466	-2.28763	0.0221589	0.0966877	not_significant
ENSMUSG00000080059	Rps19-ps3	processed_pseudogene	5.7533	-5.31329	2.32663	-2.28368	0.0223903	0.0976566	not_significant
ENSMUSG00000028062	Lamtor2	protein_coding	307.554	-0.661136	0.289562	-2.28323	0.0224168	0.0977311	not_significant
ENSMUSG00000030613	Ccdc90b	protein_coding	279.259	-0.69624	0.305033	-2.28251	0.0224595	0.0978765	not_significant
ENSMUSG00000000031	H19	lincRNA	17281.7	-0.148388	0.065073	-2.28032	0.0225884	0.0983566	not_significant
ENSMUSG00000009630	Ppp2cb	protein_coding	93.3477	1.11522	0.489052	2.28036	0.0225864	0.0983566	not_significant
ENSMUSG00000046897	Zfp740	protein_coding	86.8995	1.17672	0.516179	2.27968	0.0226267	0.0984823	not_significant
ENSMUSG00000024286	Ccny	protein_coding	324.507	0.704926	0.309366	2.27861	0.0226901	0.098717	not_significant
ENSMUSG00000028914	Casp9	protein_coding	50.521	1.58385	0.695146	2.27844	0.0227003	0.0987204	not_significant
ENSMUSG00000034343	Ube2f	protein_coding	368.178	0.579183	0.254284	2.2777	0.0227442	0.0988704	not_significant
ENSMUSG00000021420	Fars2	protein_coding	86.0673	-1.20552	0.529667	-2.276	0.022846	0.0992713	not_significant
ENSMUSG00000059939	9430015G10Rik	protein_coding	10.7976	-3.70557	1.62861	-2.27529	0.0228884	0.0994143	not_significant
ENSMUSG00000042750	Bex2	protein_coding	22.1975	-2.36136	1.03823	-2.2744	0.0229417	0.0996044	not_significant
ENSMUSG00000027833	Shox2	protein_coding	583.825	-0.508521	0.223688	-2.27334	0.0230055	0.0997985	not_significant
ENSMUSG00000022425	Enpp2	protein_coding	98.5379	-1.49187	0.656205	-2.27349	0.0229969	0.0997985	not_significant
ENSMUSG00000028766	Alpl	protein_coding	7.44043	-4.67219	2.05576	-2.27273	0.0230425	0.0999177	not_significant
ENSMUSG00000063802	Hspbp1	protein_coding	121.37	1.01036	0.44463	2.27236	0.023065	0.0999737	not_significant
ENSMUSG00000003271	Sult2b1	protein_coding	22.8495	2.74766	1.20983	2.27111	0.0231406	0.100218	not_significant
ENSMUSG00000000131	Xpo6	protein_coding	140.578	1.05246	0.463393	2.27121	0.0231342	0.100218	not_significant
ENSMUSG00000073236	2500004C02Rik	processed_transcript	5.7492	-5.31184	2.33955	-2.27045	0.0231801	0.100306	not_significant
ENSMUSG00000022035	Ccdc25	protein_coding	102.891	-1.09054	0.480305	-2.27051	0.0231764	0.100306	not_significant
ENSMUSG00000032507	Fbxl2	protein_coding	32.4663	-2.75865	1.21566	-2.26926	0.0232525	0.100578	not_significant
ENSMUSG00000020922	Lsm12	protein_coding	344.341	0.592194	0.261025	2.26872	0.0232851	0.100645	not_significant
ENSMUSG00000022754	Tmem45a	protein_coding	186.077	-0.887326	0.391118	-2.26869	0.0232872	0.100645	not_significant
ENSMUSG00000018199	Ro60	protein_coding	92.1732	1.28617	0.56708	2.26806	0.0233255	0.100769	not_significant
ENSMUSG00000031284	Pak3	protein_coding	157.354	-0.978255	0.431444	-2.2674	0.023366	0.10089	not_significant
ENSMUSG00000036073	Galt	protein_coding	99.4008	-1.13025	0.498506	-2.26728	0.0233729	0.10089	not_significant
ENSMUSG00000085622	3110056K07Rik	processed_transcript	22.1887	2.22279	0.980446	2.26712	0.023383	0.100892	not_significant
ENSMUSG00000019877	Serinc1	protein_coding	215.539	-0.858036	0.378555	-2.26661	0.0234141	0.100985	not_significant
ENSMUSG00000041645	Ddx24	protein_coding	291.593	0.700185	0.30901	2.2659	0.0234575	0.10113	not_significant
ENSMUSG00000020463	Ppp4r3b	protein_coding	162.957	-0.970127	0.428401	-2.26453	0.0235413	0.101449	not_significant
ENSMUSG00000038462	Uqcrfs1	protein_coding	512.852	0.479655	0.211826	2.26438	0.0235509	0.101449	not_significant
ENSMUSG00000015653	Steap2	protein_coding	85.8056	-1.41862	0.626558	-2.26416	0.0235646	0.101458	not_significant
ENSMUSG00000061981	Flot2	protein_coding	157.772	0.8722	0.385242	2.26403	0.0235723	0.101458	not_significant
ENSMUSG00000032300	1700017B05Rik	protein_coding	51.9878	1.61161	0.711911	2.26378	0.0235879	0.101483	not_significant
ENSMUSG00000027739	Rab33b	protein_coding	150.929	-0.899496	0.397376	-2.26359	0.0235993	0.10149	not_significant
ENSMUSG00000045658	Pid1	protein_coding	38.9825	-1.89409	0.83734	-2.26204	0.0236951	0.101861	not_significant
ENSMUSG00000044408	Sptssa	protein_coding	211.414	-0.783685	0.346518	-2.2616	0.0237221	0.101935	not_significant
ENSMUSG00000040034	Nup43	protein_coding	56.4944	-1.56048	0.690104	-2.26123	0.0237453	0.101993	not_significant
ENSMUSG00000036782	Klhl13	protein_coding	40.981	-1.99975	0.884448	-2.26101	0.0237585	0.102008	not_significant
ENSMUSG00000031283	Chrdl1	protein_coding	85.6009	-1.43228	0.633628	-2.26044	0.0237937	0.102033	not_significant
ENSMUSG00000020407	Upp1	protein_coding	29.3766	2.78099	1.23019	2.26063	0.0237824	0.102033	not_significant
ENSMUSG00000024095	Hnrnpll	protein_coding	98.3509	1.08766	0.481162	2.26049	0.0237909	0.102033	not_significant
ENSMUSG00000029199	Lias	protein_coding	72.8169	-1.23906	0.548284	-2.25988	0.0238288	0.102058	not_significant
ENSMUSG00000038080	Kdm1b	protein_coding	30.8721	-2.56308	1.13415	-2.25992	0.0238261	0.102058	not_significant
ENSMUSG00000024841	Eif1ad	protein_coding	298.383	0.716105	0.316857	2.26003	0.0238197	0.102058	not_significant
ENSMUSG00000015363	Trabd	protein_coding	235.629	0.827232	0.36619	2.25903	0.0238818	0.102243	not_significant
ENSMUSG00000040606	Kazn	protein_coding	27.9883	2.71796	1.20331	2.25874	0.0238999	0.102278	not_significant
ENSMUSG00000017478	Zc3h18	protein_coding	157.372	0.897316	0.397348	2.25826	0.0239294	0.102363	not_significant
ENSMUSG00000091050	9330020H09Rik	antisense	15.8574	3.23117	1.43224	2.25602	0.0240693	0.10292	not_significant
ENSMUSG00000021589	Rhobtb3	protein_coding	193.847	-1.05686	0.468553	-2.25558	0.0240972	0.102996	not_significant
ENSMUSG00000034126	Pomt2	protein_coding	28.9494	-2.26048	1.00248	-2.25489	0.0241405	0.103097	not_significant
ENSMUSG00000047989	Ino80c	protein_coding	121.08	1.03236	0.457833	2.25489	0.02414	0.103097	not_significant
ENSMUSG00000024330	Col11a2	protein_coding	628.506	-0.455602	0.202174	-2.25351	0.0242268	0.103424	not_significant
ENSMUSG00000055302	Mrfap1	protein_coding	1173.91	0.398831	0.177013	2.25311	0.024252	0.103489	not_significant
ENSMUSG00000016382	Pls3	protein_coding	205.674	0.745793	0.331034	2.25292	0.0242641	0.103498	not_significant
ENSMUSG00000050890	Pdik1l	protein_coding	29.8102	1.93315	0.859067	2.2503	0.0244302	0.104164	not_significant
ENSMUSG00000014601	Strip1	protein_coding	73.1312	1.28908	0.572931	2.24998	0.0244504	0.104208	not_significant
ENSMUSG00000053746	Ptrh1	protein_coding	107.555	1.26584	0.562716	2.24952	0.0244792	0.104289	not_significant
ENSMUSG00000029500	Pgam5	protein_coding	163.281	0.920816	0.409461	2.24885	0.0245223	0.104387	not_significant
ENSMUSG00000048065	Cyb5r2	protein_coding	108.234	-1.09908	0.488702	-2.24897	0.0245144	0.104387	not_significant
ENSMUSG00000028684	Urod	protein_coding	104.342	-1.14648	0.509937	-2.24828	0.0245582	0.104497	not_significant
ENSMUSG00000026974	Zmynd19	protein_coding	117.224	1.08558	0.483106	2.24709	0.0246342	0.104735	not_significant
ENSMUSG00000059900	Tmem40	protein_coding	5.64006	-5.28513	2.35194	-2.24714	0.0246311	0.104735	not_significant
ENSMUSG00000026154	Sdhaf4	protein_coding	246.466	-0.857247	0.381593	-2.24649	0.0246724	0.104855	not_significant
ENSMUSG00000038489	Polr2l	protein_coding	71.2794	1.25223	0.557625	2.24564	0.0247268	0.105044	not_significant
ENSMUSG00000015766	Eps8	protein_coding	219.818	0.714126	0.318249	2.24392	0.0248374	0.105471	not_significant
ENSMUSG00000041697	Cox6a1	protein_coding	1905.77	-0.241237	0.107556	-2.24288	0.0249043	0.105704	not_significant
ENSMUSG00000020935	Dcakd	protein_coding	172.465	0.858565	0.382817	2.24276	0.0249125	0.105704	not_significant
ENSMUSG00000002221	Paxip1	protein_coding	61.3712	1.415	0.631011	2.24243	0.0249339	0.105752	not_significant
ENSMUSG00000038722	Bud31	protein_coding	544.97	0.512919	0.228919	2.24061	0.0250511	0.10612	not_significant
ENSMUSG00000021900	Btd	protein_coding	62.4552	-1.95106	0.870768	-2.24062	0.0250507	0.10612	not_significant
ENSMUSG00000044447	Dock5	protein_coding	25.2654	2.38221	1.06315	2.24071	0.0250448	0.10612	not_significant
ENSMUSG00000053536	Cstf2t	protein_coding	151.702	0.93463	0.417233	2.24007	0.0250866	0.106227	not_significant
ENSMUSG00000049577	Zfpm1	protein_coding	44.5533	1.82178	0.813743	2.23877	0.0251709	0.106474	not_significant
ENSMUSG00000013822	Elof1	protein_coding	449.473	0.571859	0.255426	2.23885	0.0251659	0.106474	not_significant
ENSMUSG00000024045	Akap8	protein_coding	47.3855	1.50129	0.670607	2.2387	0.0251754	0.106474	not_significant
ENSMUSG00000005583	Mef2c	protein_coding	50.6417	-1.45085	0.648368	-2.2377	0.0252404	0.106705	not_significant
ENSMUSG00000021067	Sav1	protein_coding	177.872	0.881366	0.393898	2.23755	0.0252504	0.106705	not_significant
ENSMUSG00000014243	Zswim7	protein_coding	84.3751	-1.47513	0.659511	-2.2367	0.0253061	0.106897	not_significant
ENSMUSG00000030983	Bccip	protein_coding	433.424	0.567374	0.253703	2.23637	0.0253278	0.106902	not_significant
ENSMUSG00000015755	Tab2	protein_coding	312.026	-0.578728	0.258775	-2.23641	0.0253246	0.106902	not_significant
ENSMUSG00000038522	Mfsd4b1	protein_coding	5.5944	-5.27362	2.35887	-2.23566	0.0253743	0.107055	not_significant
ENSMUSG00000029004	Kmt2e	protein_coding	216.161	0.76334	0.341546	2.23496	0.0254201	0.107203	not_significant
ENSMUSG00000034614	Pik3ip1	protein_coding	27.2628	-2.85745	1.27861	-2.23481	0.0254298	0.107203	not_significant
ENSMUSG00000024404	Riok3	protein_coding	300.32	0.761949	0.341032	2.23425	0.0254668	0.107316	not_significant
ENSMUSG00000034292	Traf3ip1	protein_coding	38.6859	1.79998	0.805811	2.23375	0.0254994	0.10741	not_significant
ENSMUSG00000044098	Rsbn1	protein_coding	55.6872	1.33442	0.597489	2.23339	0.0255234	0.107468	not_significant
ENSMUSG00000046572	Zfp518b	protein_coding	30.6868	-1.84908	0.828007	-2.23317	0.0255381	0.107486	not_significant
ENSMUSG00000020814	Mxra7	protein_coding	87.81	-1.25709	0.562998	-2.23284	0.0255594	0.107532	not_significant
ENSMUSG00000034636	Zyg11b	protein_coding	89.9245	-1.19668	0.536152	-2.23199	0.0256159	0.107684	not_significant
ENSMUSG00000020218	Wif1	protein_coding	18.4103	-2.89893	1.2988	-2.23201	0.0256144	0.107684	not_significant
ENSMUSG00000020219	Timm13	protein_coding	652.037	0.400625	0.179543	2.23136	0.0256571	0.10778	not_significant
ENSMUSG00000020424	Castor1	protein_coding	49.3961	-1.63447	0.732511	-2.23133	0.0256596	0.10778	not_significant
ENSMUSG00000025911	Adhfe1	protein_coding	51.5396	-2.30446	1.03294	-2.23098	0.0256826	0.107831	not_significant
ENSMUSG00000031310	Zmym3	protein_coding	99.2663	1.17762	0.527922	2.23068	0.0257025	0.107831	not_significant
ENSMUSG00000032340	Neo1	protein_coding	64.3054	-1.5699	0.703752	-2.23076	0.0256971	0.107831	not_significant
ENSMUSG00000001552	Jup	protein_coding	94.0765	1.28929	0.578084	2.23028	0.025729	0.107899	not_significant
ENSMUSG00000041765	Ubac2	protein_coding	113.785	-1.37541	0.61684	-2.22976	0.0257632	0.107999	not_significant
ENSMUSG00000038193	Hand2	protein_coding	16.5321	-2.91261	1.30671	-2.22896	0.0258163	0.108178	not_significant
ENSMUSG00000036057	Ptpn23	protein_coding	90.6788	1.14848	0.515605	2.22744	0.0259177	0.108516	not_significant
ENSMUSG00000001323	Srr	protein_coding	90.1005	-1.23527	0.554563	-2.22747	0.0259159	0.108516	not_significant
ENSMUSG00000059883	Irak4	protein_coding	60.6838	1.31687	0.591459	2.22648	0.0259818	0.108741	not_significant
ENSMUSG00000062075	Lmnb2	protein_coding	46.2083	1.53993	0.691839	2.22585	0.0260245	0.108876	not_significant
ENSMUSG00000048915	Efna5	protein_coding	60.267	1.35723	0.609849	2.22551	0.026047	0.108917	not_significant
ENSMUSG00000025220	Oga	protein_coding	106.062	0.985724	0.442945	2.22539	0.0260552	0.108917	not_significant
ENSMUSG00000075273	Ttc30b	protein_coding	22.3781	-2.94279	1.32362	-2.2233	0.0261958	0.109461	not_significant
ENSMUSG00000022897	Dyrk1a	protein_coding	126.563	0.990225	0.445518	2.22263	0.0262405	0.109604	not_significant
ENSMUSG00000010830	Kdelr3	protein_coding	480.539	-0.471883	0.212364	-2.22205	0.0262798	0.109725	not_significant
ENSMUSG00000055707	Klhl26	protein_coding	118.708	1.00725	0.453558	2.22078	0.0263661	0.110041	not_significant
ENSMUSG00000037820	Tgm2	protein_coding	82.4589	1.24611	0.561558	2.21903	0.0264846	0.110492	not_significant
ENSMUSG00000116995	Gm21926	transcribed_processed_pseudogene	21.186	-2.51192	1.13272	-2.21761	0.0265817	0.110853	not_significant
ENSMUSG00000117171	C230013L11Rik	bidirectional_promoter_lncRNA	16.654	2.9322	1.32333	2.21578	0.0267068	0.111318	not_significant
ENSMUSG00000024747	Aldh1a7	protein_coding	43.3067	-2.19086	0.988808	-2.21566	0.0267147	0.111318	not_significant
ENSMUSG00000024999	Noc3l	protein_coding	84.345	1.38597	0.625648	2.21525	0.0267426	0.11139	not_significant
ENSMUSG00000029060	Mib2	protein_coding	67.9999	1.31177	0.592413	2.21428	0.0268094	0.111491	not_significant
ENSMUSG00000006731	B4galnt1	protein_coding	18.3597	2.94673	1.33065	2.2145	0.0267943	0.111491	not_significant
ENSMUSG00000055128	Cgrrf1	protein_coding	58.31	-1.52373	0.688097	-2.21442	0.0268	0.111491	not_significant
ENSMUSG00000032547	Ryk	protein_coding	696.164	0.39708	0.179313	2.21445	0.0267977	0.111491	not_significant
ENSMUSG00000039686	Zer1	protein_coding	97.8521	-1.29067	0.583552	-2.21175	0.0269837	0.112171	not_significant
ENSMUSG00000017830	Dhx58	protein_coding	5.46983	-5.2408	2.36975	-2.21155	0.026998	0.112186	not_significant
ENSMUSG00000060992	Copz1	protein_coding	503.533	0.505444	0.228584	2.21119	0.0270225	0.112243	not_significant
ENSMUSG00000018585	Atox1	protein_coding	595.665	0.467914	0.211698	2.21029	0.0270852	0.112459	not_significant
ENSMUSG00000030061	Uba3	protein_coding	125.833	0.938477	0.424687	2.20981	0.0271186	0.112553	not_significant
ENSMUSG00000022241	Tars	protein_coding	367.716	0.572666	0.259177	2.20955	0.0271362	0.112581	not_significant
ENSMUSG00000058407	Txndc9	protein_coding	361.197	-0.577798	0.261536	-2.20925	0.0271575	0.112625	not_significant
ENSMUSG00000026342	Slc35f5	protein_coding	67.9059	-1.54862	0.701144	-2.2087	0.0271954	0.112737	not_significant
ENSMUSG00000039197	Adk	protein_coding	202.937	0.752514	0.340739	2.20848	0.027211	0.112758	not_significant
ENSMUSG00000047617	Paxx	protein_coding	85.6568	-1.49864	0.678664	-2.20822	0.0272292	0.112788	not_significant
ENSMUSG00000005621	Zfp592	protein_coding	70.3956	1.47589	0.668591	2.20747	0.0272814	0.11296	not_significant
ENSMUSG00000032555	Topbp1	protein_coding	54.3116	1.70402	0.772158	2.20683	0.0273259	0.113099	not_significant
ENSMUSG00000061175	Fnip2	protein_coding	38.741	1.64995	0.747766	2.20651	0.0273481	0.113146	not_significant
ENSMUSG00000040250	Ints13	protein_coding	75.0261	1.29788	0.588407	2.20576	0.0274008	0.113319	not_significant
ENSMUSG00000023883	Phf10	protein_coding	717.718	-0.449331	0.203765	-2.20514	0.0274441	0.113454	not_significant
ENSMUSG00000017314	Mpp2	protein_coding	5.44759	-5.23457	2.37472	-2.20429	0.027504	0.113656	not_significant
ENSMUSG00000028430	Nol6	protein_coding	87.4062	1.21538	0.551473	2.20388	0.0275329	0.113731	not_significant
ENSMUSG00000024533	Spire1	protein_coding	230.082	0.750077	0.340609	2.20217	0.0276534	0.114184	not_significant
ENSMUSG00000015289	Lage3	protein_coding	170.226	-0.866063	0.393326	-2.2019	0.0276726	0.114218	not_significant
ENSMUSG00000027165	B230118H07Rik	protein_coding	177.444	-0.849987	0.386268	-2.20051	0.0277707	0.114532	not_significant
ENSMUSG00000027430	Dtd1	protein_coding	115.932	-1.30061	0.591045	-2.20053	0.0277694	0.114532	not_significant
ENSMUSG00000042211	Fbxo38	protein_coding	77.8796	1.23115	0.559869	2.19899	0.0278784	0.114931	not_significant
ENSMUSG00000002058	Unc119	protein_coding	80.6766	-1.46594	0.667044	-2.19766	0.0279732	0.115277	not_significant
ENSMUSG00000048027	Rgmb	protein_coding	84.3174	1.16692	0.531111	2.19712	0.0280116	0.115389	not_significant
ENSMUSG00000053398	Phgdh	protein_coding	315.162	-0.617072	0.281024	-2.1958	0.0281065	0.115676	not_significant
ENSMUSG00000032959	Pebp1	protein_coding	1269.04	-0.346041	0.157595	-2.19576	0.0281093	0.115676	not_significant
ENSMUSG00000049422	Chchd10	protein_coding	273.202	-0.668775	0.304601	-2.19558	0.0281224	0.115676	not_significant
ENSMUSG00000032407	U2surp	protein_coding	158.829	0.924283	0.420984	2.19553	0.0281255	0.115676	not_significant
ENSMUSG00000026836	Acvr1	protein_coding	106.887	1.02313	0.466204	2.19459	0.0281928	0.115859	not_significant
ENSMUSG00000030607	Acan	protein_coding	988.025	-0.366383	0.166959	-2.19445	0.0282031	0.115859	not_significant
ENSMUSG00000115422	4930452G13Rik	lincRNA	18.2929	-2.68559	1.22365	-2.19474	0.0281826	0.115859	not_significant
ENSMUSG00000024925	Rnaseh2c	protein_coding	119.348	-1.05661	0.481675	-2.19362	0.0282631	0.116039	not_significant
ENSMUSG00000025027	Xpnpep1	protein_coding	158.903	0.887361	0.404535	2.19353	0.0282691	0.116039	not_significant
ENSMUSG00000022403	St13	protein_coding	582.734	0.491715	0.224282	2.1924	0.028351	0.116329	not_significant
ENSMUSG00000030225	Dera	protein_coding	75.153	-1.46249	0.667452	-2.19116	0.0284405	0.116651	not_significant
ENSMUSG00000069049	Eif2s3y	protein_coding	36.3448	-2.11926	0.967366	-2.19075	0.02847	0.116726	not_significant
ENSMUSG00000033166	Dis3	protein_coding	55.6319	1.59649	0.728916	2.19022	0.0285082	0.116837	not_significant
ENSMUSG00000039844	Rapgef1	protein_coding	206.904	0.822468	0.375578	2.18987	0.0285336	0.116895	not_significant
ENSMUSG00000037375	Hhat	protein_coding	37.938	-2.15833	0.985773	-2.18948	0.0285623	0.116921	not_significant
ENSMUSG00000022089	Bin3	protein_coding	186.639	1.03444	0.472446	2.18954	0.0285577	0.116921	not_significant
ENSMUSG00000001416	Cct3	protein_coding	633.023	0.500176	0.228527	2.1887	0.0286186	0.11706	not_significant
ENSMUSG00000029059	Prxl2b	protein_coding	157.716	-0.915112	0.418087	-2.18881	0.0286108	0.11706	not_significant
ENSMUSG00000031840	Rab3a	protein_coding	51.3161	-1.93277	0.883272	-2.18819	0.0286559	0.117162	not_significant
ENSMUSG00000021103	Mnat1	protein_coding	243.339	-0.725228	0.33145	-2.18805	0.028666	0.117162	not_significant
ENSMUSG00000061232	H2-K1	protein_coding	226.749	-0.850768	0.388966	-2.18725	0.0287241	0.117353	not_significant
ENSMUSG00000020086	Macroh2a2	protein_coding	63.817	-1.30942	0.598831	-2.18663	0.0287694	0.117427	not_significant
ENSMUSG00000020349	Ppp2ca	protein_coding	604.969	0.410924	0.187933	2.18655	0.0287757	0.117427	not_significant
ENSMUSG00000063888	Rpl7l1	protein_coding	400.346	0.522627	0.23901	2.18663	0.0287694	0.117427	not_significant
ENSMUSG00000019718	L3hypdh	protein_coding	56.8876	-2.01345	0.922336	-2.18299	0.0290365	0.118445	not_significant
ENSMUSG00000032299	Commd4	protein_coding	163.574	-0.850919	0.389828	-2.18281	0.0290499	0.118453	not_significant
ENSMUSG00000020137	Thap2	protein_coding	72.4407	-1.26298	0.578644	-2.18265	0.0290618	0.118456	not_significant
ENSMUSG00000040128	Pnrc1	protein_coding	375.476	0.643719	0.294965	2.18236	0.0290832	0.118497	not_significant
ENSMUSG00000000938	Hoxa10	protein_coding	203.725	-0.740473	0.339382	-2.18183	0.0291224	0.11861	not_significant
ENSMUSG00000063931	Pepd	protein_coding	177.914	0.791406	0.362894	2.18082	0.0291969	0.118867	not_significant
ENSMUSG00000047648	Fbxo30	protein_coding	37.4652	1.83828	0.843237	2.18003	0.029255	0.119058	not_significant
ENSMUSG00000038806	Sde2	protein_coding	108.085	1.18205	0.5423	2.17969	0.0292801	0.119067	not_significant
ENSMUSG00000062031	Pgghg	protein_coding	44.1319	-1.89071	0.867417	-2.1797	0.0292795	0.119067	not_significant
ENSMUSG00000025340	Rabgef1	protein_coding	69.5768	1.3496	0.619274	2.17933	0.0293075	0.119132	not_significant
ENSMUSG00000036181	H1f2	protein_coding	376.874	-0.540419	0.24803	-2.17885	0.029343	0.11923	not_significant
ENSMUSG00000022353	Mtss1	protein_coding	15.4596	-2.95149	1.35497	-2.17827	0.0293862	0.119359	not_significant
ENSMUSG00000026047	Poglut2	protein_coding	51.9594	-1.40121	0.643399	-2.17783	0.0294188	0.119413	not_significant
ENSMUSG00000039047	Pigk	protein_coding	146.559	-1.17721	0.540555	-2.17778	0.0294223	0.119413	not_significant
ENSMUSG00000015932	Dstn	protein_coding	298.45	0.575153	0.264192	2.17702	0.0294789	0.119596	not_significant
ENSMUSG00000026887	Mrrf	protein_coding	100.111	-1.08069	0.496848	-2.17508	0.0296238	0.120138	not_significant
ENSMUSG00000051786	Tubgcp6	protein_coding	26.7639	2.53707	1.1674	2.17327	0.0297601	0.120644	not_significant
ENSMUSG00000058291	Zfp68	protein_coding	66.2843	-1.23462	0.568691	-2.17099	0.0299318	0.121293	not_significant
ENSMUSG00000005354	Txn2	protein_coding	852.405	0.421808	0.194328	2.1706	0.0299615	0.121366	not_significant
ENSMUSG00000022428	Cby1	protein_coding	80.3337	-1.61123	0.742363	-2.1704	0.0299764	0.121379	not_significant
ENSMUSG00000106019	Gm43672	lincRNA	13.6693	-3.39651	1.56532	-2.16984	0.0300187	0.121439	not_significant
ENSMUSG00000028741	Mrto4	protein_coding	356.95	0.580302	0.267432	2.1699	0.0300141	0.121439	not_significant
ENSMUSG00000038290	Smg6	protein_coding	25.7067	-2.68023	1.23527	-2.16975	0.0300259	0.121439	not_significant
ENSMUSG00000018442	Derl2	protein_coding	116.199	-1.1206	0.516635	-2.16903	0.0300803	0.121612	not_significant
ENSMUSG00000005534	Insr	protein_coding	11.0757	-3.73056	1.72017	-2.16871	0.0301046	0.121663	not_significant
ENSMUSG00000030034	Ino80b	protein_coding	120.2	-1.00235	0.462265	-2.16835	0.0301321	0.121727	not_significant
ENSMUSG00000032239	Rp9	protein_coding	497.125	-0.466145	0.215121	-2.1669	0.0302424	0.122126	not_significant
ENSMUSG00000023009	Nckap5l	protein_coding	29.9341	-2.2413	1.03446	-2.16663	0.030263	0.122162	not_significant
ENSMUSG00000036241	Ube2r2	protein_coding	971.08	0.399753	0.18452	2.16644	0.0302774	0.122173	not_significant
ENSMUSG00000047281	Sfn	protein_coding	54.5767	1.54182	0.712085	2.16522	0.0303709	0.122502	not_significant
ENSMUSG00000031398	Plxna3	protein_coding	11.6466	-3.6212	1.67264	-2.16496	0.0303908	0.122536	not_significant
ENSMUSG00000001520	Nrip2	protein_coding	99.6694	-1.61281	0.74537	-2.16378	0.0304816	0.122854	not_significant
ENSMUSG00000027602	Map1lc3a	protein_coding	1695.33	0.311538	0.144	2.16345	0.0305062	0.122906	not_significant
ENSMUSG00000009640	Dmap1	protein_coding	52.1286	-1.53817	0.711195	-2.16279	0.0305573	0.123064	not_significant
ENSMUSG00000026393	Nek7	protein_coding	164.467	-0.869393	0.40215	-2.16186	0.0306287	0.123305	not_significant
ENSMUSG00000092607	Scnm1	protein_coding	80.7892	-1.42329	0.658719	-2.1607	0.0307188	0.123572	not_significant
ENSMUSG00000021218	Gdi2	protein_coding	1030.22	-0.358324	0.165826	-2.16085	0.0307072	0.123572	not_significant
ENSMUSG00000042662	Dusp15	protein_coding	43.1262	-1.76505	0.817527	-2.15901	0.0308494	0.124002	not_significant
ENSMUSG00000028776	Tinagl1	protein_coding	75.6345	1.53301	0.710014	2.15913	0.0308399	0.124002	not_significant
ENSMUSG00000049323	Smcr8	protein_coding	60.382	1.41675	0.656422	2.15828	0.0309057	0.124181	not_significant
ENSMUSG00000001627	Ifrd1	protein_coding	266.917	0.648646	0.300768	2.15663	0.0310341	0.124649	not_significant
ENSMUSG00000041225	Arhgap12	protein_coding	11.4608	-3.59684	1.66826	-2.15605	0.0310797	0.124784	not_significant
ENSMUSG00000033429	Mcee	protein_coding	140.464	-0.989418	0.459076	-2.15524	0.0311431	0.124895	not_significant
ENSMUSG00000040195	Nemp1	protein_coding	9.63175	-3.58943	1.66534	-2.15537	0.0311333	0.124895	not_significant
ENSMUSG00000034563	Ccpg1	protein_coding	53.2384	-1.49367	0.692949	-2.15552	0.031121	0.124895	not_significant
ENSMUSG00000026356	Dars	protein_coding	254.285	0.695219	0.322673	2.15456	0.0311961	0.125059	not_significant
ENSMUSG00000021639	Gtf2h2	protein_coding	48.2609	-1.78557	0.828912	-2.15411	0.0312316	0.125154	not_significant
ENSMUSG00000059852	Kcng2	protein_coding	10.8182	-3.69626	1.7161	-2.15388	0.0312499	0.125179	not_significant
ENSMUSG00000005682	Pan2	protein_coding	19.0207	-2.59827	1.20681	-2.15301	0.031318	0.125262	not_significant
ENSMUSG00000021981	Cab39l	protein_coding	131.948	-1.49569	0.69464	-2.15319	0.0313036	0.125262	not_significant
ENSMUSG00000063382	Bcl9l	protein_coding	62.9509	-1.40564	0.652903	-2.1529	0.0313262	0.125262	not_significant
ENSMUSG00000024253	Dync2li1	protein_coding	64.4915	-1.79153	0.832165	-2.15285	0.0313305	0.125262	not_significant
ENSMUSG00000024970	Spindoc	protein_coding	55.0005	1.58436	0.735889	2.15299	0.0313195	0.125262	not_significant
ENSMUSG00000036622	Atp13a2	protein_coding	36.919	-1.95799	0.909653	-2.15246	0.0313613	0.125337	not_significant
ENSMUSG00000036835	Psenen	protein_coding	61.1999	-1.83083	0.850872	-2.15171	0.0314199	0.125428	not_significant
ENSMUSG00000030512	Snrpa1	protein_coding	118.052	1.03991	0.483271	2.15181	0.0314127	0.125428	not_significant
ENSMUSG00000011958	Bnip2	protein_coding	277.898	-0.61802	0.287212	-2.15179	0.0314138	0.125428	not_significant
ENSMUSG00000038342	Mlxip	protein_coding	56.3005	1.55535	0.723546	2.14962	0.0315851	0.126039	not_significant
ENSMUSG00000024501	Dpysl3	protein_coding	55.9028	1.68505	0.783957	2.14941	0.0316017	0.126057	not_significant
ENSMUSG00000070691	Runx3	protein_coding	56.9809	-1.46549	0.681949	-2.14897	0.0316365	0.126148	not_significant
ENSMUSG00000031666	Rbl2	protein_coding	44.8993	-1.46478	0.68172	-2.14866	0.0316614	0.126199	not_significant
ENSMUSG00000032306	Mpi	protein_coding	48.226	1.73456	0.807475	2.14812	0.031704	0.126321	not_significant
ENSMUSG00000089917	Uckl1	protein_coding	90.6439	-1.44262	0.671889	-2.14711	0.0317845	0.126449	not_significant
ENSMUSG00000028931	Kcnab2	protein_coding	8.82965	-4.10921	1.91364	-2.14733	0.031767	0.126449	not_significant
ENSMUSG00000020362	Cnot6	protein_coding	187.214	0.725059	0.337657	2.14732	0.0317676	0.126449	not_significant
ENSMUSG00000074909	Ranbp6	protein_coding	5.26636	-5.18517	2.41482	-2.14723	0.0317753	0.126449	not_significant
ENSMUSG00000002625	Akap8l	protein_coding	62.8774	-1.39351	0.649063	-2.14695	0.0317969	0.12645	not_significant
ENSMUSG00000052419	2610001J05Rik	protein_coding	296.515	0.671681	0.312959	2.14622	0.0318551	0.126633	not_significant
ENSMUSG00000001334	Fndc5	protein_coding	5.23668	-5.17764	2.41316	-2.14559	0.0319059	0.126775	not_significant
ENSMUSG00000045482	Trrap	protein_coding	60.4269	1.33151	0.620614	2.14547	0.031915	0.126775	not_significant
ENSMUSG00000021094	Dhrs7	protein_coding	101.147	-1.22172	0.569973	-2.14348	0.0320749	0.127313	not_significant
ENSMUSG00000051439	Cd14	protein_coding	32.3718	2.46127	1.14824	2.14351	0.0320723	0.127313	not_significant
ENSMUSG00000102418	Sh2d1b1	protein_coding	28.854	2.41736	1.128	2.14305	0.0321093	0.127353	not_significant
ENSMUSG00000027433	Xrn2	protein_coding	184.653	0.772247	0.36034	2.14311	0.0321043	0.127353	not_significant
ENSMUSG00000031015	Swap70	protein_coding	125.124	0.929205	0.433713	2.14244	0.032158	0.127498	not_significant
ENSMUSG00000026377	Nifk	protein_coding	167.992	0.968983	0.452474	2.14152	0.0322319	0.127573	not_significant
ENSMUSG00000029163	Emilin1	protein_coding	149.019	-0.848924	0.396425	-2.14145	0.0322379	0.127573	not_significant
ENSMUSG00000044475	Ascc1	protein_coding	85.1276	-1.29047	0.60255	-2.14167	0.0322197	0.127573	not_significant
ENSMUSG00000020198	Ap3d1	protein_coding	310.201	0.640197	0.298883	2.14196	0.0321964	0.127573	not_significant
ENSMUSG00000047832	Cdca4	protein_coding	188.436	0.742565	0.346708	2.14176	0.0322129	0.127573	not_significant
ENSMUSG00000029135	Fosl2	protein_coding	95.2041	1.03802	0.484769	2.14127	0.0322526	0.127583	not_significant
ENSMUSG00000001555	Fkbp10	protein_coding	412.3	-0.533647	0.249264	-2.14089	0.0322831	0.127655	not_significant
ENSMUSG00000030243	Recql	protein_coding	14.8116	-2.88901	1.34958	-2.14067	0.0323007	0.127677	not_significant
ENSMUSG00000039367	Sec24c	protein_coding	247.87	0.664948	0.310809	2.13941	0.0324026	0.128031	not_significant
ENSMUSG00000030545	Pex11a	protein_coding	39.4341	1.6102	0.752923	2.1386	0.0324679	0.128241	not_significant
ENSMUSG00000025465	Echs1	protein_coding	171.494	-0.818068	0.382613	-2.13811	0.0325082	0.128352	not_significant
ENSMUSG00000030222	Rerg	protein_coding	15.6189	2.97653	1.39243	2.13765	0.0325453	0.128401	not_significant
ENSMUSG00000040043	Rbms2	protein_coding	166.379	-0.930387	0.435221	-2.13773	0.0325385	0.128401	not_significant
ENSMUSG00000117924	Tmem223	protein_coding	118.597	-1.01009	0.472711	-2.13679	0.0326149	0.128627	not_significant
ENSMUSG00000020812	Snhg16	antisense	19.4979	-2.57986	1.20753	-2.13647	0.0326407	0.128681	not_significant
ENSMUSG00000092035	Peg10	protein_coding	110.205	-0.989593	0.463494	-2.13507	0.0327552	0.129083	not_significant
ENSMUSG00000031790	Mmp15	protein_coding	5.18949	-5.16534	2.42085	-2.13369	0.0328683	0.12948	not_significant
ENSMUSG00000029994	Anxa4	protein_coding	851.912	-0.339401	0.159089	-2.13341	0.0328913	0.129511	not_significant
ENSMUSG00000020265	Sumo3	protein_coding	290.452	-0.598005	0.280321	-2.13329	0.032901	0.129511	not_significant
ENSMUSG00000022130	Tgds	protein_coding	60.4508	1.25358	0.588001	2.13194	0.0330118	0.129899	not_significant
ENSMUSG00000004394	Tmed4	protein_coding	154.048	-0.952715	0.447174	-2.13052	0.0331285	0.130309	not_significant
ENSMUSG00000027132	Katnbl1	protein_coding	40.8342	1.98813	0.93335	2.1301	0.0331633	0.130397	not_significant
ENSMUSG00000038936	Sccpdh	protein_coding	104.659	-1.27339	0.598018	-2.12936	0.0332246	0.130589	not_significant
ENSMUSG00000034487	Poglut3	protein_coding	88.395	-1.04987	0.493132	-2.12898	0.0332563	0.130664	not_significant
ENSMUSG00000032834	Pwp2	protein_coding	34.0607	1.77563	0.834123	2.12874	0.0332762	0.130693	not_significant
ENSMUSG00000062867	Impdh2	protein_coding	499.345	-0.565321	0.265614	-2.12836	0.0333075	0.130767	not_significant
ENSMUSG00000025794	Rpl14	protein_coding	2962.72	-0.221507	0.104098	-2.12786	0.033349	0.130881	not_significant
ENSMUSG00000016262	Sertad4	protein_coding	94.6291	-1.04308	0.49025	-2.12765	0.0333665	0.1309	not_significant
ENSMUSG00000033257	Ttll4	protein_coding	20.2733	2.41426	1.13494	2.12722	0.0334015	0.130989	not_significant
[truncated: 8,462 more rows]

## Sheet: DE results mCHs HA vs NT
GeneID	Gene_Name	gene_biotype	baseMean	log2FoldChange	lfcSE	stat	pvalue	padj	Regulation
ENSMUSG00000036256	Igfbp7	protein_coding	2374.08	-1.1413	0.112955	-10.104	5.30412e-24	2.90215e-20	down_regulated
ENSMUSG00000074934	Grem1	protein_coding	1060.2	-1.30892	0.150926	-8.67255	4.22551e-18	4.62398e-15	down_regulated
ENSMUSG00000067377	Tspan6	protein_coding	1505.28	-1.1346	0.155599	-7.2918	3.05842e-13	1.96873e-10	down_regulated
ENSMUSG00000032431	Crtap	protein_coding	618.687	-1.42001	0.194952	-7.28387	3.24381e-13	1.97206e-10	down_regulated
ENSMUSG00000036275	9530068E07Rik	protein_coding	903.268	-1.04124	0.150646	-6.91178	4.78604e-12	2.61868e-09	down_regulated
ENSMUSG00000074971	Fibin	protein_coding	1138.03	-1.0206	0.149502	-6.82668	8.69043e-12	4.3227e-09	down_regulated
ENSMUSG00000007872	Id3	protein_coding	424.045	-1.66342	0.255786	-6.50317	7.86459e-11	3.44249e-08	down_regulated
ENSMUSG00000058914	C1qtnf3	protein_coding	776.485	-1.00909	0.168324	-5.99495	2.03553e-09	5.56869e-07	down_regulated
ENSMUSG00000026223	Itm2c	protein_coding	738.32	-1.15973	0.196789	-5.8933	3.78549e-09	1.01036e-06	down_regulated
ENSMUSG00000054252	Fgfr3	protein_coding	479.792	-1.53064	0.277669	-5.51247	3.53823e-08	7.59193e-06	down_regulated
ENSMUSG00000018217	Pmp22	protein_coding	556.846	-1.0978	0.204106	-5.37855	7.50889e-08	1.494e-05	down_regulated
ENSMUSG00000025870	Arl10	protein_coding	22.138	-7.66237	1.51385	-5.06151	4.15953e-07	6.50254e-05	down_regulated
ENSMUSG00000024357	Sil1	protein_coding	220.254	-1.45524	0.289824	-5.02112	5.13718e-07	7.70084e-05	down_regulated
ENSMUSG00000032180	Tmed1	protein_coding	294.351	-1.27957	0.257689	-4.96555	6.85051e-07	9.73573e-05	down_regulated
ENSMUSG00000006736	Tspan31	protein_coding	539.954	-1.09938	0.223482	-4.91933	8.68408e-07	0.000118787	down_regulated
ENSMUSG00000040713	Creg1	protein_coding	363.096	-1.1968	0.261101	-4.58367	4.56893e-06	0.000510088	down_regulated
ENSMUSG00000031532	Saraf	protein_coding	537.918	-1.08296	0.240187	-4.50882	6.51877e-06	0.000685913	down_regulated
ENSMUSG00000029234	Tmem165	protein_coding	356.963	-1.05184	0.239143	-4.39839	1.09058e-05	0.00102002	down_regulated
ENSMUSG00000026411	Tmem9	protein_coding	128.43	-1.95661	0.457298	-4.27864	1.88039e-05	0.00154715	down_regulated
ENSMUSG00000019818	Cd164	protein_coding	385.702	-1.26867	0.297296	-4.26738	1.97786e-05	0.00156839	down_regulated
ENSMUSG00000066026	Dhrs3	protein_coding	327.113	-1.046	0.248375	-4.21138	2.53814e-05	0.0019423	down_regulated
ENSMUSG00000020315	Sptbn1	protein_coding	112.484	-1.80216	0.431618	-4.17536	2.97519e-05	0.00226093	down_regulated
ENSMUSG00000019877	Serinc1	protein_coding	265.047	-1.28262	0.311322	-4.11993	3.78986e-05	0.00274652	down_regulated
ENSMUSG00000020376	Rnf130	protein_coding	298.554	-1.0722	0.265993	-4.03093	5.55575e-05	0.00382368	down_regulated
ENSMUSG00000034949	Zfr2	protein_coding	20.3735	-5.08239	1.26387	-4.02128	5.78824e-05	0.00390992	down_regulated
ENSMUSG00000031232	Magt1	protein_coding	209.462	-1.30709	0.328231	-3.98224	6.82686e-05	0.00447343	down_regulated
ENSMUSG00000002808	Epdr1	protein_coding	260.076	-1.03459	0.26466	-3.90913	9.26279e-05	0.00572671	down_regulated
ENSMUSG00000034601	2700049A03Rik	protein_coding	17.0799	-6.30636	1.62007	-3.89264	9.91588e-05	0.00606198	down_regulated
ENSMUSG00000040856	Dlk1	protein_coding	418.149	-1.02447	0.265121	-3.86415	0.000111479	0.00670282	down_regulated
ENSMUSG00000034445	Cyb561a3	protein_coding	22.6186	-4.78079	1.23874	-3.8594	0.000113667	0.00679704	down_regulated
ENSMUSG00000034708	Grn	protein_coding	385.058	-1.11841	0.290053	-3.85588	0.000115313	0.00685798	down_regulated
ENSMUSG00000007036	Abhd16a	protein_coding	232.127	-1.29046	0.337585	-3.82262	0.00013204	0.00775059	down_regulated
ENSMUSG00000032816	Igdcc4	protein_coding	100.965	-1.74773	0.457548	-3.81978	0.000133573	0.00777496	down_regulated
ENSMUSG00000038508	Gdf15	protein_coding	102.733	-1.65178	0.434899	-3.79807	0.000145825	0.00813732	down_regulated
ENSMUSG00000034707	Gns	protein_coding	181.42	-1.2537	0.330475	-3.79363	0.00014846	0.00816337	down_regulated
ENSMUSG00000021072	Tmx1	protein_coding	310.952	-1.29792	0.342355	-3.79116	0.000149944	0.00816337	down_regulated
ENSMUSG00000026245	Farsb	protein_coding	179.412	-1.26284	0.337184	-3.74524	0.000180222	0.0095274	down_regulated
ENSMUSG00000090084	Srpx	protein_coding	184.733	-1.19221	0.319286	-3.73399	0.000188473	0.00982126	down_regulated
ENSMUSG00000022324	Matn2	protein_coding	26.8837	-3.74194	1.00842	-3.7107	0.000206685	0.0106686	down_regulated
ENSMUSG00000046491	C1qtnf2	protein_coding	11.0523	-6.65876	1.79725	-3.70498	0.000211407	0.0108612	down_regulated
ENSMUSG00000034487	Poglut3	protein_coding	108.567	-1.52694	0.412592	-3.70084	0.000214889	0.0109885	down_regulated
ENSMUSG00000021665	Hexb	protein_coding	119.607	-1.60128	0.434753	-3.68319	0.000230337	0.0115095	down_regulated
ENSMUSG00000025507	Pidd1	protein_coding	11.2558	-6.68759	1.82212	-3.67022	0.000242341	0.0119456	down_regulated
ENSMUSG00000038167	Plekhg6	protein_coding	10.8701	-6.63392	1.80942	-3.66632	0.000246067	0.0120231	down_regulated
ENSMUSG00000054517	Trim65	protein_coding	13.981	-6.01441	1.66222	-3.6183	0.000296548	0.0140481	down_regulated
ENSMUSG00000028248	Pnisr	protein_coding	84.3617	-1.91489	0.52991	-3.61361	0.000301967	0.0142432	down_regulated
ENSMUSG00000034210	Efcab14	protein_coding	216.543	-1.14487	0.325213	-3.52037	0.000430941	0.0190923	down_regulated
ENSMUSG00000021470	Ercc6l2	protein_coding	110.286	-1.4295	0.406622	-3.51555	0.000438845	0.019364	down_regulated
ENSMUSG00000020052	Ascl1	protein_coding	9.91985	-6.5019	1.85792	-3.49955	0.000466043	0.0203184	down_regulated
ENSMUSG00000097626	4921504A21Rik	antisense	12.9162	-5.9015	1.69684	-3.47794	0.000505285	0.0215149	down_regulated
ENSMUSG00000074916	Chst14	protein_coding	73.5032	-1.76336	0.508665	-3.46663	0.000527024	0.0220978	down_regulated
ENSMUSG00000011427	Zfp790	protein_coding	9.62885	-6.45955	1.86337	-3.4666	0.000527087	0.0220978	down_regulated
ENSMUSG00000021900	Btd	protein_coding	87.4363	-1.70993	0.494517	-3.45778	0.000544656	0.0226622	down_regulated
ENSMUSG00000030407	Qpctl	protein_coding	46.4086	-2.21011	0.643363	-3.43524	0.000592029	0.0241738	down_regulated
ENSMUSG00000019773	Fbxo5	protein_coding	9.5289	-6.44665	1.87895	-3.43098	0.000601404	0.0243747	down_regulated
ENSMUSG00000056429	Tgoln1	protein_coding	333.403	-1.10358	0.32199	-3.42738	0.000609427	0.0246087	down_regulated
ENSMUSG00000054293	P2ry10b	protein_coding	35.7503	-3.00079	0.876396	-3.42402	0.000617029	0.0246237	down_regulated
ENSMUSG00000029338	Antxr2	protein_coding	71.0769	-1.92157	0.560906	-3.42584	0.000612906	0.0246237	down_regulated
ENSMUSG00000030811	Fbxl19	protein_coding	20.0391	-4.19499	1.22474	-3.42521	0.000614322	0.0246237	down_regulated
ENSMUSG00000056091	St3gal5	protein_coding	67.6669	-2.06639	0.605178	-3.41452	0.000638956	0.0252422	down_regulated
ENSMUSG00000039936	Pik3cd	protein_coding	21.1798	-4.23612	1.24233	-3.40981	0.000650082	0.0253835	down_regulated
ENSMUSG00000047238	Mageh1	protein_coding	194.142	-1.1744	0.347185	-3.38262	0.000717967	0.0274937	down_regulated
ENSMUSG00000003527	Ess2	protein_coding	45.2511	-2.30167	0.680378	-3.38292	0.000717183	0.0274937	down_regulated
ENSMUSG00000033684	Qsox1	protein_coding	187.962	-1.20507	0.35666	-3.37876	0.000728145	0.0277634	down_regulated
ENSMUSG00000057766	Ankrd29	protein_coding	18.0674	-4.12836	1.22555	-3.36857	0.000755591	0.0287099	down_regulated
ENSMUSG00000001127	Araf	protein_coding	178.801	-1.25742	0.373746	-3.36437	0.000767194	0.0288738	down_regulated
ENSMUSG00000028037	Ifi44	protein_coding	13.8972	-5.09389	1.52255	-3.34563	0.000820965	0.0303508	down_regulated
ENSMUSG00000040462	Os9	protein_coding	163.957	-1.19952	0.359795	-3.33391	0.000856333	0.0313406	down_regulated
ENSMUSG00000030286	Emc3	protein_coding	218.595	-1.13437	0.340991	-3.32669	0.000878828	0.0319502	down_regulated
ENSMUSG00000035206	Sppl2b	protein_coding	92.134	-1.62803	0.491504	-3.31235	0.000925155	0.0331934	down_regulated
ENSMUSG00000024462	Gabbr1	protein_coding	57.5139	-1.94049	0.585777	-3.31268	0.000924081	0.0331934	down_regulated
ENSMUSG00000018442	Derl2	protein_coding	149.784	-1.3435	0.406012	-3.30902	0.000936237	0.0334221	down_regulated
ENSMUSG00000038119	Cdon	protein_coding	172.944	-1.16352	0.352774	-3.29819	0.000973103	0.0342401	down_regulated
ENSMUSG00000034675	Dbn1	protein_coding	47.2223	-2.17538	0.659402	-3.29901	0.000970249	0.0342401	down_regulated
ENSMUSG00000034066	Farp2	protein_coding	17.3087	-4.10989	1.24788	-3.29349	0.00098952	0.0344525	down_regulated
ENSMUSG00000029729	Zkscan1	protein_coding	107.313	-1.45879	0.442932	-3.29348	0.000989548	0.0344525	down_regulated
ENSMUSG00000026880	Stom	protein_coding	20.6728	-4.19618	1.28769	-3.25868	0.00111933	0.0380398	down_regulated
ENSMUSG00000095687	Rnaset2a	protein_coding	264.953	-1.00274	0.307985	-3.25582	0.00113067	0.0382896	down_regulated
ENSMUSG00000032932	Hspa13	protein_coding	38.3046	-2.58688	0.79603	-3.24972	0.00115517	0.0387762	down_regulated
ENSMUSG00000005823	Gpr108	protein_coding	135.253	-1.60597	0.494647	-3.2467	0.00116753	0.0388067	down_regulated
ENSMUSG00000001467	Cyp51	protein_coding	108.425	-1.59722	0.494969	-3.22691	0.00125134	0.0411214	down_regulated
ENSMUSG00000024578	Il17b	protein_coding	17.3392	-4.49505	1.39439	-3.22366	0.00126563	0.0414663	down_regulated
ENSMUSG00000106106	CT010467.1	rRNA	169004	-1.01096	0.314893	-3.2105	0.00132506	0.0423797	down_regulated
ENSMUSG00000001138	Cnnm3	protein_coding	36.2782	-3.06962	0.971783	-3.15875	0.00158446	0.0477651	down_regulated
ENSMUSG00000031990	Jam3	protein_coding	135.417	-1.28189	0.405795	-3.15896	0.00158333	0.0477651	down_regulated
ENSMUSG00000022848	Slc49a4	protein_coding	76.2544	-1.5974	0.508455	-3.14168	0.00167984	0.0499741	down_regulated
ENSMUSG00000022010	Tsc22d1	protein_coding	5361.63	0.815175	0.0788531	10.3379	4.74882e-25	5.19664e-21	not_significant
ENSMUSG00000018593	Sparc	protein_coding	37684.8	-0.889729	0.0902599	-9.8574	6.36743e-23	2.32263e-19	not_significant
ENSMUSG00000021613	Hapln1	protein_coding	3077.06	-0.937427	0.0968728	-9.67688	3.78075e-22	1.03432e-18	not_significant
ENSMUSG00000022025	Cnmd	protein_coding	7653.21	-0.734765	0.0791752	-9.28024	1.69091e-20	2.64337e-17	not_significant
ENSMUSG00000024661	Fth1	protein_coding	41584.8	0.501067	0.0570718	8.77959	1.64073e-18	1.99494e-15	not_significant
ENSMUSG00000070436	Serpinh1	protein_coding	8526.59	-0.824741	0.110949	-7.43349	1.05771e-13	7.71633e-11	not_significant
ENSMUSG00000007891	Ctsd	protein_coding	3242.86	-0.761225	0.103522	-7.35323	1.93467e-13	1.3232e-10	not_significant
ENSMUSG00000041559	Fmod	protein_coding	3801.85	-0.728116	0.102603	-7.09641	1.28043e-12	7.37462e-10	not_significant
ENSMUSG00000056501	Cebpb	protein_coding	1363.17	0.980352	0.142408	6.88413	5.81425e-12	3.02978e-09	not_significant
ENSMUSG00000061983	Rps12	protein_coding	34931.5	0.428557	0.0632927	6.77104	1.27863e-11	6.08351e-09	not_significant
ENSMUSG00000015354	Pcolce2	protein_coding	2436.01	-0.706262	0.108299	-6.52143	6.96408e-11	3.17533e-08	not_significant
ENSMUSG00000019929	Dcn	protein_coding	3551.59	-0.726077	0.112106	-6.47667	9.37681e-11	3.94656e-08	not_significant
ENSMUSG00000027447	Cst3	protein_coding	5935.71	-0.533993	0.0826745	-6.45899	1.05407e-10	4.27212e-08	not_significant
ENSMUSG00000003814	Calr	protein_coding	1713.3	-0.911102	0.143255	-6.36	2.01758e-10	7.35945e-08	not_significant
ENSMUSG00000040533	Matn1	protein_coding	5304.36	-0.7844	0.123528	-6.34996	2.15368e-10	7.60249e-08	not_significant
ENSMUSG00000039518	Cdsn	protein_coding	2555.35	-0.818432	0.12945	-6.32236	2.57593e-10	8.80887e-08	not_significant
ENSMUSG00000020585	Laptm4a	protein_coding	3416.3	-0.641565	0.102812	-6.24021	4.36997e-10	1.40649e-07	not_significant
ENSMUSG00000000031	H19	lincRNA	27967	0.353806	0.0580074	6.09933	1.06517e-09	3.23783e-07	not_significant
ENSMUSG00000050708	Ftl1	protein_coding	25638.2	0.364094	0.059756	6.09302	1.10801e-09	3.27703e-07	not_significant
ENSMUSG00000030342	Cd9	protein_coding	2200.86	-0.71964	0.119982	-5.99789	1.99893e-09	5.56869e-07	not_significant
ENSMUSG00000032383	Ppib	protein_coding	5108.73	-0.556875	0.0946964	-5.88063	4.08705e-09	1.06487e-06	not_significant
ENSMUSG00000031239	Itm2a	protein_coding	6587.53	-0.665317	0.114867	-5.79208	6.95218e-09	1.76925e-06	not_significant
ENSMUSG00000027570	Col9a3	protein_coding	2201.59	-0.66565	0.116262	-5.72546	1.03156e-08	2.50853e-06	not_significant
ENSMUSG00000026668	Ucma	protein_coding	7496.46	-0.43488	0.0766158	-5.67611	1.37789e-08	3.27788e-06	not_significant
ENSMUSG00000021248	Tmed10	protein_coding	1091.71	-0.788774	0.141559	-5.57205	2.51765e-08	5.62259e-06	not_significant
ENSMUSG00000032353	Tmed3	protein_coding	1482.36	-0.795769	0.143358	-5.55092	2.84171e-08	6.21936e-06	not_significant
ENSMUSG00000023175	Bsg	protein_coding	3007.47	-0.801599	0.146548	-5.46988	4.50352e-08	9.47732e-06	not_significant
ENSMUSG00000025351	Cd63	protein_coding	2356.65	-0.612766	0.113725	-5.38814	7.11906e-08	1.44267e-05	not_significant
ENSMUSG00000025508	Rplp2	protein_coding	22639.3	0.412519	0.0767468	5.37506	7.65572e-08	1.49601e-05	not_significant
ENSMUSG00000019936	Epyc	protein_coding	1031.68	-0.896695	0.167169	-5.364	8.13975e-08	1.56269e-05	not_significant
ENSMUSG00000014867	Surf4	protein_coding	2058.25	-0.745643	0.139524	-5.34418	9.08256e-08	1.71363e-05	not_significant
ENSMUSG00000023886	Smoc2	protein_coding	1054.91	-0.966102	0.181174	-5.33246	9.68902e-08	1.79707e-05	not_significant
ENSMUSG00000024899	Papss2	protein_coding	3672.24	-0.498413	0.0939311	-5.30616	1.1196e-07	2.0085e-05	not_significant
ENSMUSG00000089661	Mia	protein_coding	1719.94	-0.672415	0.126895	-5.29899	1.16445e-07	2.05526e-05	not_significant
ENSMUSG00000037706	Cd81	protein_coding	2273.46	-0.75499	0.143879	-5.2474	1.54262e-07	2.67951e-05	not_significant
ENSMUSG00000020571	Pdia6	protein_coding	964.671	-0.930698	0.181548	-5.12645	2.95263e-07	4.89556e-05	not_significant
ENSMUSG00000025130	P4hb	protein_coding	2591.1	-0.565596	0.111423	-5.07612	3.85223e-07	6.10942e-05	not_significant
ENSMUSG00000025362	Rps26	protein_coding	8887.71	0.370384	0.073299	5.05306	4.34793e-07	6.70132e-05	not_significant
ENSMUSG00000075701	Selenos	protein_coding	1035.91	-0.824374	0.164479	-5.01203	5.38592e-07	7.96461e-05	not_significant
ENSMUSG00000028234	Rps20	protein_coding	28531.4	0.334193	0.0667827	5.00419	5.60985e-07	8.07744e-05	not_significant
ENSMUSG00000045573	Penk	protein_coding	1762.86	-0.726205	0.147344	-4.92863	8.28072e-07	0.000114704	not_significant
ENSMUSG00000045128	Rpl18a	protein_coding	17351.7	0.380439	0.0771871	4.92879	8.27392e-07	0.000114704	not_significant
ENSMUSG00000093674	Rpl41	protein_coding	26308.3	0.326336	0.0663837	4.91591	8.83708e-07	0.000119388	not_significant
ENSMUSG00000061787	Rps17	protein_coding	13278.8	0.34037	0.0698279	4.87441	1.09133e-06	0.000145639	not_significant
ENSMUSG00000024659	Anxa1	protein_coding	2054.34	0.626601	0.129394	4.84258	1.28161e-06	0.000168972	not_significant
ENSMUSG00000037852	Cpe	protein_coding	2066.98	-0.665014	0.137775	-4.82683	1.38727e-06	0.000180725	not_significant
ENSMUSG00000056201	Cfl1	protein_coding	2913.37	0.452083	0.0937295	4.82328	1.41219e-06	0.000181807	not_significant
ENSMUSG00000022265	Ank	protein_coding	961.246	0.865392	0.179715	4.81535	1.46942e-06	0.000186976	not_significant
ENSMUSG00000017466	Timp2	protein_coding	3298.17	-0.694183	0.146467	-4.73951	2.14237e-06	0.000269471	not_significant
ENSMUSG00000039001	Rps21	protein_coding	18244.6	0.302501	0.0639918	4.72718	2.2766e-06	0.00027992	not_significant
ENSMUSG00000071415	Rpl23	protein_coding	15582.4	0.375041	0.0793252	4.72789	2.26861e-06	0.00027992	not_significant
ENSMUSG00000018293	Pfn1	protein_coding	7592.01	0.344665	0.0741496	4.64824	3.34772e-06	0.000402572	not_significant
ENSMUSG00000006931	P3h4	protein_coding	747.019	-0.792249	0.170727	-4.64044	3.47674e-06	0.000413543	not_significant
ENSMUSG00000027004	Frzb	protein_coding	603.673	-0.853669	0.185605	-4.59938	4.23757e-06	0.000493317	not_significant
ENSMUSG00000073702	Rpl31	protein_coding	12042.4	0.379851	0.0827111	4.59251	4.37949e-06	0.000504471	not_significant
ENSMUSG00000032324	Tspan3	protein_coding	1280.57	-0.624906	0.136395	-4.58158	4.61471e-06	0.000510088	not_significant
ENSMUSG00000000753	Serpinf1	protein_coding	770.52	-0.888149	0.193772	-4.58348	4.57304e-06	0.000510088	not_significant
ENSMUSG00000046841	Ckap4	protein_coding	1167.01	-0.706877	0.155222	-4.55396	5.26449e-06	0.000576093	not_significant
ENSMUSG00000058600	Rpl30	protein_coding	13148.8	0.311727	0.0686371	4.54166	5.58118e-06	0.000604701	not_significant
ENSMUSG00000031253	Srpx2	protein_coding	1063.6	-0.666508	0.147069	-4.53194	5.84445e-06	0.00062093	not_significant
ENSMUSG00000047139	Cd24a	protein_coding	8507.94	-0.434155	0.0957745	-4.53309	5.81269e-06	0.00062093	not_significant
ENSMUSG00000025967	Eef1b2	protein_coding	15228.8	0.336693	0.074861	4.49757	6.87333e-06	0.000716332	not_significant
ENSMUSG00000029390	Tmed2	protein_coding	1096.41	-0.648763	0.144372	-4.4937	6.9996e-06	0.000722609	not_significant
ENSMUSG00000096145	Vkorc1	protein_coding	2285.5	-0.536364	0.120045	-4.46803	7.89437e-06	0.00079989	not_significant
ENSMUSG00000032518	Rpsa	protein_coding	16189.6	0.318759	0.0718225	4.43816	9.07327e-06	0.000902625	not_significant
ENSMUSG00000067274	Rplp0	protein_coding	71078.6	0.300819	0.0678959	4.4306	9.39718e-06	0.000926426	not_significant
ENSMUSG00000017707	Serinc3	protein_coding	747.87	-0.977589	0.221114	-4.4212	9.81542e-06	0.000946336	not_significant
ENSMUSG00000049517	Rps23	protein_coding	11202.9	0.334099	0.0755365	4.42301	9.73359e-06	0.000946336	not_significant
ENSMUSG00000019539	Rcn3	protein_coding	849.192	-0.90233	0.204729	-4.40744	1.04601e-05	0.000995349	not_significant
ENSMUSG00000068290	Ddrgk1	protein_coding	440.383	-0.992167	0.225373	-4.40233	1.07096e-05	0.0010103	not_significant
ENSMUSG00000024608	Rps14	protein_coding	17615.2	0.324436	0.0738549	4.39288	1.1186e-05	0.00103736	not_significant
ENSMUSG00000026864	Hspa5	protein_coding	1380.33	-0.8507	0.194397	-4.37611	1.20819e-05	0.00111102	not_significant
ENSMUSG00000057841	Rpl32	protein_coding	28402.4	0.325486	0.0744491	4.37193	1.23152e-05	0.00112305	not_significant
ENSMUSG00000006333	Rps9	protein_coding	16398.8	0.272211	0.062659	4.34432	1.39709e-05	0.00125314	not_significant
ENSMUSG00000027248	Pdia3	protein_coding	1630.25	-0.698064	0.160793	-4.34138	1.41589e-05	0.00125968	not_significant
ENSMUSG00000041841	Rpl37	protein_coding	10625.3	0.282469	0.0652992	4.32577	1.52003e-05	0.00134143	not_significant
ENSMUSG00000028557	Rnf11	protein_coding	811.57	0.679454	0.157839	4.30473	1.67187e-05	0.00142459	not_significant
ENSMUSG00000090862	Rps13	protein_coding	5444.43	0.373156	0.0866227	4.30783	1.64866e-05	0.00142459	not_significant
ENSMUSG00000031447	Lamp1	protein_coding	1291.98	-0.695484	0.161479	-4.30696	1.6551e-05	0.00142459	not_significant
ENSMUSG00000024538	Ppic	protein_coding	1538.27	-0.695233	0.161542	-4.30374	1.67935e-05	0.00142459	not_significant
ENSMUSG00000026147	Col9a1	protein_coding	3956.8	-0.421911	0.0982199	-4.29558	1.7424e-05	0.0014667	not_significant
ENSMUSG00000005881	Ergic3	protein_coding	1011.15	-0.614811	0.143266	-4.2914	1.77554e-05	0.00148318	not_significant
ENSMUSG00000029614	Rpl6	protein_coding	14082.7	0.316697	0.0741769	4.26949	1.95922e-05	0.00156495	not_significant
ENSMUSG00000009291	Pttg1ip	protein_coding	673.656	-0.970948	0.227365	-4.27043	1.95093e-05	0.00156495	not_significant
ENSMUSG00000060126	Tpt1	protein_coding	34737.2	0.412163	0.0965149	4.27046	1.95074e-05	0.00156495	not_significant
ENSMUSG00000038991	Txndc5	protein_coding	1014.03	-0.721769	0.169046	-4.26966	1.95772e-05	0.00156495	not_significant
ENSMUSG00000017404	Rpl19	protein_coding	11305.2	0.31842	0.0746774	4.26394	2.00849e-05	0.00157539	not_significant
ENSMUSG00000022108	Itm2b	protein_coding	1959.04	-0.737847	0.174082	-4.23851	2.25009e-05	0.00173399	not_significant
ENSMUSG00000025776	Crispld1	protein_coding	1820.65	-0.505872	0.121242	-4.17242	3.01388e-05	0.00227454	not_significant
ENSMUSG00000008348	Ubc	protein_coding	1514.67	0.518273	0.124414	4.16571	3.10386e-05	0.00232641	not_significant
ENSMUSG00000046768	Rhoj	protein_coding	424.241	0.867108	0.208837	4.15207	3.2948e-05	0.00243615	not_significant
ENSMUSG00000040128	Pnrc1	protein_coding	567.326	0.89651	0.216576	4.13947	3.48117e-05	0.00255667	not_significant
ENSMUSG00000053332	Gas5	processed_transcript	7782.89	0.426231	0.103229	4.12899	3.64364e-05	0.00265816	not_significant
ENSMUSG00000034892	Rps29	protein_coding	7464.66	0.357597	0.08706	4.10748	4e-05	0.00287974	not_significant
ENSMUSG00000024909	Efemp2	protein_coding	1246.68	-0.557184	0.135792	-4.10323	4.07429e-05	0.00291405	not_significant
ENSMUSG00000025290	Rps24	protein_coding	16271.7	0.340569	0.083362	4.08542	4.39964e-05	0.00309942	not_significant
ENSMUSG00000090733	Rps27	protein_coding	9652.95	0.340391	0.083844	4.05982	4.91105e-05	0.00341087	not_significant
ENSMUSG00000038900	Rpl12	protein_coding	14977.3	0.338152	0.0839707	4.02703	5.64869e-05	0.00386335	not_significant
ENSMUSG00000060036	Rpl3	protein_coding	7056.36	0.317157	0.0788225	4.02369	5.72941e-05	0.00389422	not_significant
ENSMUSG00000020368	Canx	protein_coding	814.244	-0.981271	0.24411	-4.01979	5.82489e-05	0.00391054	not_significant
ENSMUSG00000009633	G0s2	protein_coding	1188.23	-0.663652	0.165525	-4.00939	6.08768e-05	0.00406204	not_significant
ENSMUSG00000067288	Rps28	protein_coding	2955.7	0.44957	0.11222	4.00616	6.17145e-05	0.00409298	not_significant
ENSMUSG00000030744	Rps3	protein_coding	38045.3	0.248307	0.062313	3.98483	6.75291e-05	0.00445163	not_significant
ENSMUSG00000062647	Rpl7a	protein_coding	13533	0.272859	0.0686678	3.97361	7.07925e-05	0.00455696	not_significant
ENSMUSG00000040952	Rps19	protein_coding	17658.8	0.282566	0.071082	3.97521	7.03165e-05	0.00455696	not_significant
ENSMUSG00000003970	Rpl8	protein_coding	13408.7	0.330874	0.0832436	3.97477	7.04474e-05	0.00455696	not_significant
ENSMUSG00000037563	Rps16	protein_coding	6477.49	0.332339	0.0843192	3.94144	8.09931e-05	0.00518308	not_significant
ENSMUSG00000029622	Arpc1b	protein_coding	1688.48	0.583841	0.148188	3.93987	8.15273e-05	0.00518694	not_significant
ENSMUSG00000024425	Ndfip1	protein_coding	837.758	-0.788313	0.200217	-3.93728	8.24094e-05	0.00521275	not_significant
ENSMUSG00000012848	Rps5	protein_coding	13099	0.322519	0.0819558	3.93527	8.31027e-05	0.0052264	not_significant
ENSMUSG00000028626	Col9a2	protein_coding	2014.78	-0.449713	0.114328	-3.93354	8.37047e-05	0.00523418	not_significant
ENSMUSG00000041891	Lman1	protein_coding	591.385	-0.783541	0.199639	-3.92479	8.6807e-05	0.00539733	not_significant
ENSMUSG00000022564	Grina	protein_coding	375.593	-0.941485	0.241021	-3.90624	9.37426e-05	0.00576306	not_significant
ENSMUSG00000032802	Srxn1	protein_coding	510.55	0.809124	0.208216	3.88599	0.000101916	0.00619591	not_significant
ENSMUSG00000021427	Ssr1	protein_coding	671.371	-0.684639	0.176472	-3.87958	0.000104635	0.0063261	not_significant
ENSMUSG00000003032	Klf4	protein_coding	505.137	0.92985	0.242878	3.82846	0.000128946	0.00762734	not_significant
ENSMUSG00000028464	Tpm2	protein_coding	1981.07	0.525051	0.137558	3.81695	0.000135113	0.00782299	not_significant
ENSMUSG00000007892	Rplp1	protein_coding	43694.7	0.338001	0.0885916	3.81527	0.000136033	0.00783481	not_significant
ENSMUSG00000038633	Degs1	protein_coding	483.023	-0.812041	0.2132	-3.80883	0.000139626	0.00791675	not_significant
ENSMUSG00000079037	Prnp	protein_coding	2139.72	-0.661817	0.173669	-3.81079	0.000138523	0.00791675	not_significant
ENSMUSG00000047675	Rps8	protein_coding	36550.8	0.277926	0.0729576	3.80943	0.00013929	0.00791675	not_significant
ENSMUSG00000060938	Rpl26	protein_coding	12801.5	0.286656	0.0753066	3.80651	0.000140941	0.00795008	not_significant
ENSMUSG00000058569	Tmed9	protein_coding	980.247	-0.723077	0.190437	-3.79694	0.000146491	0.00813732	not_significant
ENSMUSG00000028936	Rpl22	protein_coding	8751.08	0.298812	0.0788117	3.79146	0.000149762	0.00816337	not_significant
ENSMUSG00000020372	Rack1	protein_coding	12838.6	0.291824	0.0769119	3.79426	0.000148082	0.00816337	not_significant
ENSMUSG00000022892	App	protein_coding	1013.35	-0.603092	0.159752	-3.77517	0.000159898	0.00866217	not_significant
ENSMUSG00000005125	Ndrg1	protein_coding	400.671	0.93613	0.249475	3.7524	0.000175153	0.00935132	not_significant
ENSMUSG00000028618	Tmem59	protein_coding	1096.94	-0.82623	0.220585	-3.74563	0.000179943	0.0095274	not_significant
ENSMUSG00000031556	Tm2d2	protein_coding	342.879	-0.931635	0.249194	-3.73858	0.000185059	0.00968949	not_significant
ENSMUSG00000048758	Rpl29	protein_coding	7882.31	0.36315	0.0982003	3.69806	0.000217257	0.0110579	not_significant
ENSMUSG00000005873	Reep5	protein_coding	1427.66	-0.521006	0.140967	-3.69593	0.000219081	0.0110991	not_significant
ENSMUSG00000026249	Serpine2	protein_coding	863.368	-0.652792	0.176896	-3.69025	0.000224032	0.0112976	not_significant
ENSMUSG00000019943	Atp2b1	protein_coding	356.275	-0.88609	0.240525	-3.68398	0.000229619	0.0115095	not_significant
ENSMUSG00000079523	Tmsb10	protein_coding	1805.71	0.531043	0.144329	3.67938	0.000233803	0.0116296	not_significant
ENSMUSG00000002015	Bcap31	protein_coding	354.054	-0.873254	0.237805	-3.67214	0.000240524	0.0119098	not_significant
ENSMUSG00000014748	Tex261	protein_coding	510.667	-0.784627	0.214012	-3.66627	0.000246109	0.0120231	not_significant
ENSMUSG00000042043	Tbca	protein_coding	2219.41	0.399474	0.109055	3.66304	0.000249238	0.0121218	not_significant
ENSMUSG00000028495	Rps6	protein_coding	4112.03	0.395679	0.108281	3.65418	0.000258004	0.0124926	not_significant
ENSMUSG00000025151	Maged1	protein_coding	1730.36	-0.464513	0.127946	-3.63053	0.000282836	0.0135749	not_significant
ENSMUSG00000041355	Ssr2	protein_coding	1310.91	-0.606371	0.167383	-3.62265	0.000291602	0.0138739	not_significant
ENSMUSG00000079111	Kdelr2	protein_coding	1376.72	-0.568731	0.156985	-3.62283	0.000291397	0.0138739	not_significant
ENSMUSG00000001175	Calm1	protein_coding	3871.96	0.32508	0.0900517	3.60993	0.000306284	0.0143848	not_significant
ENSMUSG00000107002	0610012G03Rik	protein_coding	827.442	0.594901	0.165352	3.59779	0.000320937	0.0150086	not_significant
ENSMUSG00000021610	Clptm1l	protein_coding	613.543	-0.79837	0.222107	-3.59453	0.000324977	0.0151329	not_significant
ENSMUSG00000061315	Naca	protein_coding	7377.8	0.311015	0.0865553	3.59325	0.000326579	0.015143	not_significant
ENSMUSG00000000740	Rpl13	protein_coding	21856.3	0.275326	0.076696	3.58983	0.000330888	0.0152781	not_significant
ENSMUSG00000068566	Myadm	protein_coding	363.75	-0.840676	0.234291	-3.58817	0.000333004	0.0153112	not_significant
ENSMUSG00000010406	Mrpl52	protein_coding	1583.14	0.46208	0.129231	3.57561	0.000349414	0.0159985	not_significant
ENSMUSG00000001289	Pfdn5	protein_coding	3136.94	0.334669	0.0936265	3.57451	0.000350888	0.015999	not_significant
ENSMUSG00000021484	Lman2	protein_coding	438.125	-0.884651	0.248326	-3.56245	0.000367405	0.0166826	not_significant
ENSMUSG00000062328	Rpl17	protein_coding	6566.58	0.313359	0.0882274	3.55171	0.000382731	0.0173067	not_significant
ENSMUSG00000061477	Rps7	protein_coding	13100.8	0.269969	0.076242	3.54095	0.000398689	0.0179541	not_significant
ENSMUSG00000032399	Rpl4	protein_coding	21676.4	0.279741	0.0792363	3.53046	0.000414836	0.0186047	not_significant
ENSMUSG00000022037	Clu	protein_coding	571.194	-0.834099	0.236647	-3.52466	0.000424031	0.0188625	not_significant
ENSMUSG00000037742	Eef1a1	protein_coding	67938.2	0.249802	0.0708529	3.52564	0.000422455	0.0188625	not_significant
ENSMUSG00000022136	Dnajc3	protein_coding	423.97	-0.957979	0.272822	-3.51137	0.0004458	0.0195919	not_significant
ENSMUSG00000031610	Scrg1	protein_coding	2828.21	-0.392792	0.112234	-3.49977	0.000465661	0.0203184	not_significant
ENSMUSG00000027706	Sec62	protein_coding	653.914	-0.641414	0.183924	-3.48738	0.000487771	0.0210451	not_significant
ENSMUSG00000010376	Nedd8	protein_coding	1744.39	0.397493	0.113993	3.48699	0.000488482	0.0210451	not_significant
ENSMUSG00000075706	Gpx4	protein_coding	1174.28	0.572493	0.164402	3.48227	0.000497188	0.0213362	not_significant
ENSMUSG00000019975	Ikbip	protein_coding	638.228	-0.868229	0.249535	-3.47938	0.000502566	0.0214827	not_significant
ENSMUSG00000039680	Mrps6	protein_coding	800.084	0.630499	0.181489	3.47405	0.000512673	0.0217449	not_significant
ENSMUSG00000030082	Sec61a1	protein_coding	870.23	-0.75039	0.21619	-3.47097	0.000518573	0.0219102	not_significant
ENSMUSG00000078812	Eif5a	protein_coding	2748.31	0.386669	0.111574	3.46559	0.000529071	0.0220978	not_significant
ENSMUSG00000043716	Rpl7	protein_coding	19435.6	0.270501	0.0783555	3.45222	0.000555985	0.023046	not_significant
ENSMUSG00000022131	Gpr180	protein_coding	378.291	-0.906373	0.262765	-3.44937	0.000561903	0.0232034	not_significant
ENSMUSG00000025232	Hexa	protein_coding	523.961	-0.716395	0.207757	-3.44824	0.00056425	0.0232127	not_significant
ENSMUSG00000023010	Tmbim6	protein_coding	599.97	-0.866812	0.252583	-3.43179	0.000599604	0.0243747	not_significant
ENSMUSG00000051495	Irf2bp2	protein_coding	293.45	0.881879	0.257616	3.42324	0.000618799	0.0246237	not_significant
ENSMUSG00000028955	Vamp3	protein_coding	562.267	0.661886	0.193802	3.41527	0.000637196	0.0252422	not_significant
ENSMUSG00000029860	Zyx	protein_coding	776.033	0.579361	0.169898	3.41005	0.000649514	0.0253835	not_significant
ENSMUSG00000030654	Arl6ip1	protein_coding	283.805	-0.876282	0.257043	-3.40909	0.000651811	0.0253835	not_significant
ENSMUSG00000058546	Rpl23a	protein_coding	17158.3	0.247878	0.0729375	3.3985	0.000677559	0.0261998	not_significant
ENSMUSG00000022255	Mtdh	protein_coding	532.316	-0.658006	0.194538	-3.3824	0.000718561	0.0274937	not_significant
ENSMUSG00000057561	Eif1a	protein_coding	637.47	0.644299	0.191512	3.36427	0.000767472	0.0288738	not_significant
ENSMUSG00000031156	Slc35a2	protein_coding	289.021	-0.956676	0.284731	-3.35992	0.000779643	0.0290908	not_significant
ENSMUSG00000009013	Dynll1	protein_coding	2832.37	0.383886	0.114278	3.35924	0.000781567	0.0290908	not_significant
ENSMUSG00000062397	Zfp706	protein_coding	1158.51	0.515956	0.153575	3.35963	0.000780456	0.0290908	not_significant
ENSMUSG00000034211	Mrps17	protein_coding	646.233	0.600699	0.178917	3.35742	0.000786745	0.0291842	not_significant
ENSMUSG00000009927	Rps25	protein_coding	12056.4	0.265059	0.0792692	3.34378	0.000826451	0.0304507	not_significant
ENSMUSG00000001555	Fkbp10	protein_coding	514.038	-0.837575	0.250955	-3.33755	0.000845207	0.0310372	not_significant
ENSMUSG00000024248	Cox7a2l	protein_coding	2282.77	0.371257	0.111507	3.32945	0.000870171	0.0317409	not_significant
ENSMUSG00000052146	Rps10	protein_coding	8950.31	0.309173	0.093147	3.3192	0.000902773	0.0327121	not_significant
ENSMUSG00000023067	Cdkn1a	protein_coding	4794.8	0.336845	0.101559	3.31675	0.000910711	0.0328908	not_significant
ENSMUSG00000027828	Ssr3	protein_coding	1810.34	-0.392137	0.118521	-3.3086	0.000937639	0.0334221	not_significant
ENSMUSG00000030704	Rab6a	protein_coding	483.841	0.696779	0.210992	3.30239	0.000958641	0.0340598	not_significant
ENSMUSG00000029580	Actb	protein_coding	5224.93	0.358246	0.108535	3.30075	0.000964281	0.0341493	not_significant
ENSMUSG00000008333	Snrpb2	protein_coding	546.13	0.618695	0.187678	3.29659	0.000978673	0.0343257	not_significant
ENSMUSG00000027642	Rpn2	protein_coding	628.616	-0.673138	0.204423	-3.29286	0.000991734	0.0344525	not_significant
ENSMUSG00000027170	Eif3m	protein_coding	768.548	0.543044	0.166002	3.27132	0.00107048	0.0369534	not_significant
ENSMUSG00000031375	Bgn	protein_coding	6505.23	-0.262113	0.0802619	-3.26572	0.00109185	0.0374549	not_significant
ENSMUSG00000025381	Cnpy2	protein_coding	1449.77	-0.430405	0.131785	-3.26596	0.00109093	0.0374549	not_significant
ENSMUSG00000047215	Rpl9	protein_coding	8944.68	0.315981	0.0969	3.2609	0.00111059	0.0378603	not_significant
ENSMUSG00000004460	Dnajb11	protein_coding	298.407	-0.825789	0.253694	-3.25506	0.00113368	0.0382896	not_significant
ENSMUSG00000017493	Igfbp4	protein_coding	3826	-0.313001	0.0962756	-3.2511	0.00114961	0.0387083	not_significant
ENSMUSG00000004558	Ndrg2	protein_coding	225.429	-0.969176	0.298523	-3.24658	0.00116802	0.0388067	not_significant
ENSMUSG00000021939	Ctsb	protein_coding	752.293	-0.734145	0.226167	-3.24603	0.00117027	0.0388067	not_significant
ENSMUSG00000034109	Golim4	protein_coding	343.714	-0.926322	0.285461	-3.24501	0.00117447	0.0388285	not_significant
ENSMUSG00000046330	Rpl37a	protein_coding	7534.15	0.294945	0.0916634	3.2177	0.00129225	0.0420736	not_significant
ENSMUSG00000028081	Rps3a1	protein_coding	23635.9	0.247777	0.0770229	3.21693	0.0012957	0.0420736	not_significant
ENSMUSG00000047407	Tgif1	protein_coding	321.237	0.913005	0.283794	3.21714	0.00129475	0.0420736	not_significant
ENSMUSG00000021390	Ogn	protein_coding	701.785	-0.741047	0.230561	-3.21411	0.00130849	0.0423633	not_significant
ENSMUSG00000060802	B2m	protein_coding	2468.15	-0.41139	0.128058	-3.21254	0.00131568	0.0423788	not_significant
ENSMUSG00000033585	Ndn	protein_coding	574.738	-0.650421	0.202531	-3.21147	0.00132058	0.0423788	not_significant
ENSMUSG00000030403	Vasp	protein_coding	371.255	0.818168	0.254898	3.20978	0.00132836	0.0423797	not_significant
ENSMUSG00000021816	Ppp3cb	protein_coding	225.307	0.943433	0.294637	3.20202	0.00136468	0.0434119	not_significant
ENSMUSG00000030122	Ptms	protein_coding	5506.53	0.268004	0.0838829	3.19498	0.00139842	0.0442282	not_significant
ENSMUSG00000032328	Tmem30a	protein_coding	385.807	-0.726692	0.227442	-3.19506	0.001398	0.0442282	not_significant
ENSMUSG00000046722	Cdc42se1	protein_coding	463.002	0.80215	0.251462	3.18995	0.00142298	0.0448333	not_significant
ENSMUSG00000029076	Sdf4	protein_coding	1039.99	-0.592758	0.185853	-3.18939	0.00142575	0.0448333	not_significant
ENSMUSG00000054455	Vapb	protein_coding	919.654	0.515382	0.161914	3.18307	0.00145723	0.0454314	not_significant
ENSMUSG00000046364	Rpl27a	protein_coding	2132.03	0.365639	0.115045	3.17822	0.00148183	0.0460674	not_significant
ENSMUSG00000037089	Slc35b2	protein_coding	367.703	-0.756073	0.238167	-3.17455	0.00150068	0.0464242	not_significant
ENSMUSG00000037060	Cavin3	protein_coding	3044.65	0.387688	0.122366	3.16826	0.00153352	0.0472714	not_significant
ENSMUSG00000022427	Tomm22	protein_coding	790.511	0.554259	0.175083	3.1657	0.00154713	0.0474236	not_significant
ENSMUSG00000056851	Pcbp2	protein_coding	3197.07	0.344656	0.108859	3.16608	0.0015451	0.0474236	not_significant
ENSMUSG00000048058	Ldlrad3	protein_coding	676.074	-0.544103	0.172019	-3.16305	0.00156128	0.0475174	not_significant
ENSMUSG00000052337	Immt	protein_coding	362.524	-0.757996	0.23973	-3.16188	0.00156756	0.0475174	not_significant
ENSMUSG00000024529	Lox	protein_coding	504.847	-0.998235	0.315532	-3.16366	0.00155798	0.0475174	not_significant
ENSMUSG00000022676	Snai2	protein_coding	986.05	-0.741398	0.235905	-3.14278	0.00167352	0.0499741	not_significant
ENSMUSG00000006728	Cdk4	protein_coding	1056.49	0.450994	0.143971	3.13252	0.00173311	0.0513969	not_significant
ENSMUSG00000070520	Nsmce3	protein_coding	242.645	-1.005	0.321091	-3.12995	0.00174833	0.0517081	not_significant
ENSMUSG00000048578	Mlec	protein_coding	711.126	-0.604575	0.193554	-3.12354	0.0017869	0.0527063	not_significant
ENSMUSG00000003541	Ier3	protein_coding	133.59	1.31366	0.42103	3.12011	0.0018078	0.0531796	not_significant
ENSMUSG00000009246	Trpm5	protein_coding	13.2678	-5.01942	1.60977	-3.1181	0.00182021	0.053401	not_significant
ENSMUSG00000016256	Ctsz	protein_coding	337.166	-0.826557	0.26526	-3.11602	0.00183308	0.0536347	not_significant
ENSMUSG00000047843	Bri3	protein_coding	429.9	0.639017	0.205154	3.11481	0.00184061	0.0536553	not_significant
ENSMUSG00000059070	Rpl18	protein_coding	9663.5	0.237221	0.0762114	3.11267	0.00185403	0.0536553	not_significant
ENSMUSG00000048583	Igf2	protein_coding	1395.21	-0.380629	0.122271	-3.113	0.00185194	0.0536553	not_significant
ENSMUSG00000031595	Pdgfrl	protein_coding	111.671	-1.33531	0.429086	-3.11199	0.0018583	0.0536553	not_significant
ENSMUSG00000040010	Slc7a5	protein_coding	547.539	-0.747903	0.240319	-3.11213	0.00185745	0.0536553	not_significant
ENSMUSG00000035109	Shc4	protein_coding	46.8006	2.17581	0.700791	3.10479	0.00190417	0.0544056	not_significant
ENSMUSG00000063568	Jazf1	protein_coding	30.4175	2.51717	0.810697	3.10495	0.00190313	0.0544056	not_significant
ENSMUSG00000031029	Eif3f	protein_coding	3751.33	0.320281	0.103082	3.10704	0.00188969	0.0544056	not_significant
ENSMUSG00000059436	Max	protein_coding	482.431	0.714695	0.230181	3.10492	0.0019033	0.0544056	not_significant
ENSMUSG00000038816	Ctnnal1	protein_coding	216.679	-0.951008	0.306536	-3.10243	0.00191938	0.0546975	not_significant
ENSMUSG00000009248	Ascl2	protein_coding	7.86841	-6.17035	1.99036	-3.10011	0.00193448	0.0549845	not_significant
ENSMUSG00000027386	Fbln7	protein_coding	419.927	-0.780925	0.252246	-3.09588	0.00196227	0.0553643	not_significant
ENSMUSG00000028796	Phc2	protein_coding	451.526	0.743372	0.240125	3.09577	0.00196302	0.0553643	not_significant
ENSMUSG00000029616	Erp29	protein_coding	961.806	-0.580074	0.187331	-3.09651	0.00195814	0.0553643	not_significant
ENSMUSG00000050335	Lgals3	protein_coding	9100.29	0.230185	0.0745144	3.08913	0.00200741	0.0564705	not_significant
ENSMUSG00000043924	Ncmap	protein_coding	655.735	0.596071	0.193406	3.08197	0.00205634	0.057583	not_significant
ENSMUSG00000022305	Lrp12	protein_coding	21.9149	-3.28337	1.0654	-3.08181	0.00205748	0.057583	not_significant
ENSMUSG00000086290	Snhg12	lincRNA	1995.97	0.345972	0.112312	3.08045	0.00206686	0.0576474	not_significant
ENSMUSG00000035385	Ccl2	protein_coding	43.2733	2.99573	0.972654	3.07996	0.00207031	0.0576474	not_significant
ENSMUSG00000052428	Tmco1	protein_coding	591.828	-0.731048	0.238329	-3.0674	0.00215933	0.0599735	not_significant
ENSMUSG00000014599	Csf1	protein_coding	158.055	-1.07587	0.351145	-3.0639	0.00218472	0.06022	not_significant
ENSMUSG00000056267	Cep70	protein_coding	19.3547	-3.73161	1.21771	-3.06445	0.00218072	0.06022	not_significant
ENSMUSG00000021703	Serinc5	protein_coding	99.5817	-1.88843	0.616138	-3.06495	0.00217705	0.06022	not_significant
ENSMUSG00000020484	Xbp1	protein_coding	572.446	-0.67102	0.219077	-3.06294	0.00219173	0.0602616	not_significant
ENSMUSG00000061718	Ppp1r1b	protein_coding	1053.58	-0.517987	0.169285	-3.05985	0.00221449	0.0607346	not_significant
ENSMUSG00000055334	Snupn	protein_coding	28.5868	2.39252	0.782375	3.05802	0.00222804	0.0609537	not_significant
ENSMUSG00000067942	Zfp160	protein_coding	21.9227	-3.42931	1.12181	-3.05694	0.00223607	0.0610206	not_significant
ENSMUSG00000022754	Tmem45a	protein_coding	253.944	-0.843508	0.276596	-3.0496	0.00229143	0.0623759	not_significant
ENSMUSG00000086596	Susd5	protein_coding	839.018	-0.510818	0.167578	-3.04824	0.00230189	0.0625053	not_significant
ENSMUSG00000031521	Aga	protein_coding	306.92	-1.12011	0.36857	-3.03907	0.0023731	0.0639626	not_significant
ENSMUSG00000096956	Snhg18	lincRNA	1031.52	0.420508	0.138335	3.03978	0.00236752	0.0639626	not_significant
ENSMUSG00000022971	Ifnar2	protein_coding	137.159	-1.26071	0.414691	-3.04013	0.0023648	0.0639626	not_significant
ENSMUSG00000085795	Zfp703	protein_coding	211.514	1.00165	0.329871	3.0365	0.00239344	0.0643524	not_significant
ENSMUSG00000040212	Emp3	protein_coding	2496.72	-0.388904	0.128135	-3.03511	0.00240447	0.0644905	not_significant
ENSMUSG00000073155	1810058I24Rik	protein_coding	1911.68	0.343181	0.113173	3.03235	0.00242659	0.0647662	not_significant
ENSMUSG00000018567	Gabarap	protein_coding	5289.55	0.264184	0.0871211	3.03238	0.00242631	0.0647662	not_significant
ENSMUSG00000037805	Rpl10a	protein_coding	4913.61	0.293211	0.0967248	3.03139	0.00243427	0.0648133	not_significant
ENSMUSG00000014353	Tmem87b	protein_coding	72.1891	-1.60399	0.529281	-3.0305	0.00244147	0.0648471	not_significant
ENSMUSG00000038527	C1rl	protein_coding	30.8773	-2.94982	0.975441	-3.02409	0.00249385	0.0660778	not_significant
ENSMUSG00000063856	Gpx1	protein_coding	1099.64	0.530922	0.175656	3.02251	0.00250686	0.0661025	not_significant
ENSMUSG00000001053	N4bp3	protein_coding	28.6971	3.66557	1.21253	3.02307	0.00250223	0.0661025	not_significant
ENSMUSG00000030850	Ate1	protein_coding	56.945	-1.74338	0.577398	-3.01937	0.002533	0.0666312	not_significant
ENSMUSG00000020260	Pofut2	protein_coding	589.922	-0.684095	0.226806	-3.01622	0.0025595	0.0670912	not_significant
ENSMUSG00000020921	Tmem101	protein_coding	91.7801	-1.7406	0.577294	-3.01511	0.00256888	0.0670912	not_significant
ENSMUSG00000037253	Mex3c	protein_coding	136.227	1.29698	0.430078	3.01568	0.00256404	0.0670912	not_significant
ENSMUSG00000044147	Arf6	protein_coding	584.606	0.627679	0.208348	3.01265	0.0025898	0.0674766	not_significant
ENSMUSG00000032702	Kank1	protein_coding	192.405	1.00108	0.333481	3.00191	0.0026829	0.0697363	not_significant
ENSMUSG00000021728	Emb	protein_coding	908.227	-0.604474	0.201731	-2.99644	0.00273156	0.0707613	not_significant
ENSMUSG00000024816	Frmd8	protein_coding	218.172	0.874297	0.291819	2.99602	0.00273527	0.0707613	not_significant
ENSMUSG00000043252	Tmem64	protein_coding	105.688	-1.40129	0.46843	-2.99146	0.0027765	0.0716585	not_significant
ENSMUSG00000024498	Tcerg1	protein_coding	206.368	1.05271	0.352202	2.98894	0.0027995	0.0720821	not_significant
ENSMUSG00000030870	Ubfd1	protein_coding	456.331	0.804229	0.269319	2.98616	0.00282509	0.0725704	not_significant
ENSMUSG00000032336	Nptn	protein_coding	556.809	-0.669632	0.224402	-2.98407	0.00284445	0.0728966	not_significant
ENSMUSG00000055943	Emc7	protein_coding	437.9	-0.622862	0.209124	-2.97842	0.00289734	0.0740785	not_significant
ENSMUSG00000025103	Btbd1	protein_coding	453.962	0.667427	0.224616	2.97141	0.00296437	0.0756157	not_significant
ENSMUSG00000032717	Mdfi	protein_coding	1399.06	0.535651	0.180351	2.97005	0.00297749	0.0757735	not_significant
ENSMUSG00000064351	mt-Co1	protein_coding	467.394	-0.643059	0.216775	-2.96648	0.00301234	0.0764827	not_significant
ENSMUSG00000030189	Ybx3	protein_coding	2312.28	0.358182	0.120796	2.96519	0.00302499	0.076626	not_significant
ENSMUSG00000013076	Amotl1	protein_coding	551.612	0.590048	0.199251	2.96132	0.00306321	0.0774149	not_significant
ENSMUSG00000042377	Fam83g	protein_coding	24.3666	2.78116	0.939842	2.95918	0.00308462	0.0777766	not_significant
ENSMUSG00000040225	Prrc2c	protein_coding	178.641	-1.06675	0.360989	-2.95508	0.00312586	0.0782881	not_significant
ENSMUSG00000040006	Ginm1	protein_coding	337.698	-0.783177	0.265032	-2.95503	0.00312637	0.0782881	not_significant
ENSMUSG00000020225	Tmbim4	protein_coding	707.792	-0.595781	0.201575	-2.95563	0.00312033	0.0782881	not_significant
ENSMUSG00000031601	Cnot7	protein_coding	528.724	0.613659	0.207723	2.95422	0.00313461	0.0783151	not_significant
ENSMUSG00000067279	Ppp1r3c	protein_coding	243.169	-0.959104	0.324794	-2.95297	0.00314737	0.0784549	not_significant
ENSMUSG00000002732	Fkbp7	protein_coding	208.862	-1.04572	0.354354	-2.95105	0.00316692	0.0787627	not_significant
ENSMUSG00000036893	Ehmt1	protein_coding	81.6242	-1.58649	0.538601	-2.94557	0.00322358	0.0799902	not_significant
ENSMUSG00000036402	Gng12	protein_coding	701.712	0.494215	0.167851	2.94437	0.0032361	0.080119	not_significant
ENSMUSG00000021271	Zfp839	protein_coding	43.6482	-2.03517	0.691752	-2.94205	0.00326043	0.0805393	not_significant
ENSMUSG00000025724	Sec11a	protein_coding	742.95	-0.528994	0.179848	-2.94134	0.00326792	0.0805425	not_significant
ENSMUSG00000035547	Capn5	protein_coding	37.2067	2.29586	0.781537	2.93762	0.00330738	0.0813319	not_significant
ENSMUSG00000001334	Fndc5	protein_coding	7.08103	-6.01675	2.05184	-2.93237	0.00336388	0.0825357	not_significant
ENSMUSG00000030827	Fgf21	protein_coding	30.0553	-2.73019	0.932356	-2.92827	0.00340853	0.0834441	not_significant
ENSMUSG00000031790	Mmp15	protein_coding	7.01415	-6.00426	2.05782	-2.91777	0.00352539	0.0861125	not_significant
ENSMUSG00000050288	Fzd2	protein_coding	196.239	-1.03766	0.355922	-2.91542	0.00355206	0.0865707	not_significant
ENSMUSG00000040811	Eml2	protein_coding	105.82	-1.21815	0.417939	-2.91465	0.00356083	0.0865914	not_significant
ENSMUSG00000052684	Jun	protein_coding	177.935	1.29862	0.446399	2.90909	0.00362482	0.0879522	not_significant
ENSMUSG00000027544	Nfatc2	protein_coding	13.4276	3.58606	1.23575	2.90193	0.00370867	0.0883949	not_significant
ENSMUSG00000028716	Pdzk1ip1	protein_coding	26.7707	-2.9325	1.01074	-2.90133	0.00371577	0.0883949	not_significant
ENSMUSG00000028691	Prdx1	protein_coding	4929.77	0.243753	0.084006	2.90162	0.00371238	0.0883949	not_significant
ENSMUSG00000107881	Gm44250	TEC	67.0287	-2.22172	0.764684	-2.90542	0.00366765	0.0883949	not_significant
ENSMUSG00000029781	Fkbp9	protein_coding	1116.18	-0.521128	0.179586	-2.90183	0.0037099	0.0883949	not_significant
ENSMUSG00000031838	Ifi30	processed_transcript	341.597	-0.730241	0.251227	-2.9067	0.00365265	0.0883949	not_significant
ENSMUSG00000084786	Ubl5	protein_coding	1399.75	0.382819	0.131928	2.90171	0.00371127	0.0883949	not_significant
ENSMUSG00000063316	Rpl27	protein_coding	4116.67	0.288851	0.0995182	2.90249	0.00370207	0.0883949	not_significant
ENSMUSG00000036908	Unc93b1	protein_coding	46.5788	-1.84407	0.634766	-2.90512	0.00367116	0.0883949	not_significant
ENSMUSG00000019880	Rspo3	protein_coding	73.3417	-1.78817	0.616541	-2.90033	0.00372773	0.088487	not_significant
ENSMUSG00000046668	Cxxc5	protein_coding	507.681	0.575987	0.198925	2.8955	0.00378555	0.089665	not_significant
ENSMUSG00000039308	Ndst2	protein_coding	34.2431	-2.38549	0.824198	-2.89431	0.00379989	0.0898103	not_significant
ENSMUSG00000041959	S100a10	protein_coding	2510.71	0.340419	0.117781	2.89028	0.00384901	0.0907753	not_significant
ENSMUSG00000032366	Tpm1	protein_coding	2340.15	0.322994	0.11185	2.88774	0.00388021	0.0913144	not_significant
ENSMUSG00000008668	Rps18	protein_coding	8258.79	0.221309	0.0767403	2.88387	0.00392824	0.0922462	not_significant
ENSMUSG00000047676	Rpsa-ps10	processed_pseudogene	242.878	0.950254	0.329664	2.88249	0.00394547	0.0924525	not_significant
ENSMUSG00000040188	Scamp2	protein_coding	212.619	-0.926713	0.321839	-2.87943	0.00398392	0.093154	not_significant
ENSMUSG00000002308	Cd320	protein_coding	138.087	-1.17924	0.409848	-2.87726	0.0040114	0.0935965	not_significant
ENSMUSG00000021814	Anxa7	protein_coding	654.266	0.518432	0.180373	2.87422	0.00405029	0.0943028	not_significant
ENSMUSG00000029048	Rer1	protein_coding	1112.22	-0.478962	0.166728	-2.87272	0.00406952	0.0945494	not_significant
ENSMUSG00000078429	Ctdsp2	protein_coding	1194.19	0.471506	0.164198	2.87157	0.00408443	0.0946948	not_significant
ENSMUSG00000054304	D130007C19Rik	pseudogene	13.1291	-4.39777	1.53269	-2.86931	0.00411369	0.0951714	not_significant
ENSMUSG00000008475	Arpc5	protein_coding	828.122	0.508427	0.177341	2.86694	0.00414461	0.0955161	not_significant
ENSMUSG00000024981	Acsl5	protein_coding	64.5972	-1.93967	0.67659	-2.86683	0.00414604	0.0955161	not_significant
ENSMUSG00000044533	Rps2	protein_coding	12069.3	0.232751	0.0812101	2.86603	0.00415651	0.0955561	not_significant
ENSMUSG00000031320	Rps4x	protein_coding	5225.09	0.298995	0.104436	2.86294	0.00419731	0.0962916	not_significant
ENSMUSG00000037490	Slc2a12	protein_coding	12.7761	-4.35556	1.52196	-2.86181	0.00421223	0.0964319	not_significant
ENSMUSG00000000378	Ccm2	protein_coding	274.692	0.902516	0.315786	2.85799	0.00426328	0.0973968	not_significant
ENSMUSG00000059796	Eif4a1	protein_coding	1972.01	0.349899	0.122488	2.85661	0.00428195	0.0976195	not_significant
ENSMUSG00000006307	Kmt2b	protein_coding	17.8216	-3.70452	1.29847	-2.85299	0.00433106	0.0985339	not_significant
ENSMUSG00000027068	Dhrs9	protein_coding	22.2507	-2.69462	0.945692	-2.84936	0.00438066	0.0992497	not_significant
ENSMUSG00000036894	Rap2b	protein_coding	142.252	1.08531	0.380883	2.84947	0.00437926	0.0992497	not_significant
ENSMUSG00000032413	Rasa2	protein_coding	35.969	2.10402	0.739063	2.84688	0.00441507	0.0998225	not_significant
ENSMUSG00000037217	Syn1	protein_coding	59.228	2.17303	0.763847	2.84485	0.0044432	0.100251	not_significant
ENSMUSG00000043091	Tuba1c	protein_coding	806.502	0.514409	0.181231	2.83842	0.00453374	0.102084	not_significant
ENSMUSG00000027597	Ahcy	protein_coding	87.9051	1.33126	0.469405	2.83605	0.00456751	0.102633	not_significant
ENSMUSG00000013622	Atraid	protein_coding	162.144	-0.967856	0.341466	-2.83442	0.00459092	0.102737	not_significant
ENSMUSG00000032018	Sc5d	protein_coding	94.922	-1.21304	0.427937	-2.83462	0.00458799	0.102737	not_significant
ENSMUSG00000024487	Yipf5	protein_coding	409.715	-0.635161	0.224174	-2.83334	0.00460639	0.102873	not_significant
ENSMUSG00000030942	Thumpd1	protein_coding	196.841	0.890916	0.314611	2.8318	0.00462863	0.103061	not_significant
ENSMUSG00000021377	Dek	protein_coding	875.282	0.480512	0.169705	2.83146	0.00463365	0.103061	not_significant
ENSMUSG00000031703	Itfg1	protein_coding	236.021	-0.928868	0.328173	-2.83042	0.00464863	0.103185	not_significant
ENSMUSG00000031708	Tecr	protein_coding	490.16	-0.549688	0.19515	-2.81674	0.00485133	0.107466	not_significant
ENSMUSG00000050953	Gja1	protein_coding	162.595	-0.981204	0.348692	-2.81396	0.00489357	0.108182	not_significant
ENSMUSG00000030732	Chrdl2	protein_coding	76.7019	-1.36209	0.484298	-2.81251	0.00491571	0.108453	not_significant
ENSMUSG00000031849	Comp	protein_coding	2991.99	-0.36313	0.129148	-2.81174	0.0049275	0.108494	not_significant
ENSMUSG00000015966	Il17rb	protein_coding	18.1857	-3.41971	1.21803	-2.80757	0.00499162	0.109685	not_significant
ENSMUSG00000030432	Rpl28	protein_coding	8514.01	0.221456	0.079004	2.80309	0.0050615	0.110776	not_significant
ENSMUSG00000022261	Sdc2	protein_coding	1322.6	-0.494583	0.17643	-2.80328	0.0050585	0.110776	not_significant
ENSMUSG00000072941	Sod3	protein_coding	523.339	-0.695546	0.248517	-2.79879	0.00512943	0.111647	not_significant
ENSMUSG00000036860	Mrpl55	protein_coding	221.223	0.836351	0.298842	2.79864	0.00513189	0.111647	not_significant
ENSMUSG00000018171	Vmp1	protein_coding	179.05	-0.980838	0.350336	-2.79971	0.00511489	0.111647	not_significant
ENSMUSG00000034612	Chst11	protein_coding	376.077	-0.611675	0.218682	-2.7971	0.0051564	0.111957	not_significant
ENSMUSG00000039007	Cpq	protein_coding	223.007	-0.850549	0.304162	-2.79637	0.00516805	0.111988	not_significant
ENSMUSG00000037138	Aff3	protein_coding	515.744	-0.628774	0.224918	-2.79557	0.00518084	0.112043	not_significant
ENSMUSG00000086074	Gm13274	antisense	6.46105	-5.88516	2.10802	-2.7918	0.00524159	0.113134	not_significant
ENSMUSG00000031788	Kifc3	protein_coding	123.925	1.24387	0.445706	2.79078	0.00525814	0.113267	not_significant
ENSMUSG00000030218	Mgp	protein_coding	10646.2	-0.213094	0.0764177	-2.78855	0.00529452	0.113827	not_significant
ENSMUSG00000085890	Tnfsf13os	antisense	41.9445	2.07985	0.746625	2.78568	0.00534161	0.11439	not_significant
ENSMUSG00000025200	Cwf19l1	protein_coding	35.6068	-1.97676	0.70949	-2.78616	0.00533361	0.11439	not_significant
ENSMUSG00000044730	9930104L06Rik	protein_coding	25.9727	-3.06757	1.1026	-2.78213	0.00540031	0.115421	not_significant
ENSMUSG00000031441	Atp11a	protein_coding	93.6454	-1.358	0.488382	-2.7806	0.00542582	0.11574	not_significant
ENSMUSG00000027808	Serp1	protein_coding	2229.76	0.289734	0.104225	2.77989	0.00543773	0.115769	not_significant
ENSMUSG00000026556	Vangl2	protein_coding	11.6881	-4.32917	1.55925	-2.77645	0.00549569	0.116549	not_significant
ENSMUSG00000031832	Taf1c	protein_coding	18.1235	-3.6984	1.33193	-2.77673	0.00549095	0.116549	not_significant
ENSMUSG00000032966	Fkbp1a	protein_coding	2634.53	0.318029	0.114957	2.76651	0.0056659	0.11817	not_significant
ENSMUSG00000031112	Stk26	protein_coding	331.625	-0.643903	0.232553	-2.76885	0.00562551	0.11817	not_significant
ENSMUSG00000049775	Tmsb4x	protein_coding	2571.87	0.339052	0.1225	2.76777	0.00564415	0.11817	not_significant
ENSMUSG00000035285	Nat14	protein_coding	41.3027	2.00729	0.725218	2.76784	0.00564284	0.11817	not_significant
ENSMUSG00000020048	Hsp90b1	protein_coding	706.002	-0.615918	0.222427	-2.76908	0.00562147	0.11817	not_significant
ENSMUSG00000036478	Btg1	protein_coding	466.737	0.704399	0.254465	2.76815	0.00563748	0.11817	not_significant
ENSMUSG00000032320	Rcn2	protein_coding	456.336	-0.667013	0.241119	-2.76632	0.0056693	0.11817	not_significant
ENSMUSG00000032436	Cmtm7	protein_coding	465.066	-0.614368	0.222037	-2.76696	0.00565825	0.11817	not_significant
ENSMUSG00000021699	Pde4d	protein_coding	6.35134	-5.86027	2.11808	-2.76678	0.00566123	0.11817	not_significant
ENSMUSG00000045690	Wdr89	protein_coding	1026.66	0.458091	0.166026	2.75915	0.00579519	0.120564	not_significant
ENSMUSG00000092203	1110038B12Rik	processed_transcript	2343.6	0.279206	0.10122	2.7584	0.00580848	0.120611	not_significant
ENSMUSG00000061436	Hipk2	protein_coding	139.693	1.1964	0.433833	2.75774	0.00582034	0.120629	not_significant
ENSMUSG00000013698	Pea15a	protein_coding	428.394	0.659642	0.239745	2.75143	0.00593364	0.122744	not_significant
ENSMUSG00000023972	Ptk7	protein_coding	53.9792	-1.93145	0.702899	-2.74783	0.00599912	0.123865	not_significant
ENSMUSG00000031453	Rasa3	protein_coding	62.0343	1.73621	0.63261	2.74452	0.00605997	0.124886	not_significant
ENSMUSG00000045160	Bola3	protein_coding	567.916	0.588399	0.215058	2.73601	0.00621892	0.12768	not_significant
ENSMUSG00000040250	Ints13	protein_coding	96.941	1.20706	0.441118	2.73637	0.0062122	0.12768	not_significant
ENSMUSG00000028173	Wls	protein_coding	226.258	-0.915199	0.334993	-2.73199	0.00629525	0.129005	not_significant
ENSMUSG00000040339	Fam102b	protein_coding	112.196	1.31802	0.482758	2.73018	0.00632991	0.129473	not_significant
ENSMUSG00000063193	Cd300lb	protein_coding	32.5169	2.48703	0.91117	2.72949	0.00634319	0.129503	not_significant
ENSMUSG00000097616	1110019D14Rik	lincRNA	33.5568	2.5445	0.934471	2.72293	0.00647061	0.131858	not_significant
ENSMUSG00000029642	Polr1d	protein_coding	1371.52	0.362035	0.13314	2.71921	0.0065439	0.132858	not_significant
ENSMUSG00000019889	Ptprk	protein_coding	16.3222	-3.82165	1.40543	-2.7192	0.00654394	0.132858	not_significant
ENSMUSG00000035530	Eif1	protein_coding	10175.3	0.240228	0.0883904	2.71781	0.00657159	0.133172	not_significant
ENSMUSG00000016252	Atp5e	protein_coding	2582.82	0.347547	0.128045	2.71426	0.00664236	0.134357	not_significant
ENSMUSG00000046711	Hmga1	protein_coding	134.535	1.08331	0.399429	2.71216	0.00668473	0.134965	not_significant
ENSMUSG00000028461	Ccdc107	protein_coding	336.608	-0.654417	0.241386	-2.71108	0.00670649	0.135155	not_significant
ENSMUSG00000094724	Rnaset2b	protein_coding	292.717	-0.804568	0.296909	-2.70981	0.00673211	0.135422	not_significant
ENSMUSG00000057604	Lmcd1	protein_coding	393.548	0.619436	0.228643	2.70919	0.00674487	0.135429	not_significant
ENSMUSG00000079317	Trappc2	protein_coding	69.065	1.60712	0.593518	2.70779	0.00677322	0.135689	not_significant
ENSMUSG00000090015	Gm15446	protein_coding	10.0884	-4.70711	1.73865	-2.70733	0.00678259	0.135689	not_significant
ENSMUSG00000031770	Herpud1	protein_coding	524.671	-0.678708	0.250833	-2.70582	0.00681358	0.13606	not_significant
ENSMUSG00000021840	Mapk1ip1l	protein_coding	229.207	0.875698	0.323737	2.70496	0.00683117	0.136163	not_significant
ENSMUSG00000032977	Fam207a	protein_coding	186.029	0.894418	0.330742	2.70428	0.00684526	0.136196	not_significant
ENSMUSG00000036327	Qsox2	protein_coding	42.7351	-1.83865	0.680222	-2.70301	0.00687142	0.136349	not_significant
ENSMUSG00000022365	Derl1	protein_coding	531.682	-0.787859	0.291508	-2.7027	0.0068779	0.136349	not_significant
ENSMUSG00000021725	Parp8	protein_coding	31.7966	2.0457	0.758557	2.69683	0.00700032	0.138525	not_significant
ENSMUSG00000041225	Arhgap12	protein_coding	15.5113	-3.44496	1.27816	-2.69525	0.00703362	0.138933	not_significant
ENSMUSG00000021752	Kctd6	protein_coding	90.3626	1.40548	0.521633	2.69439	0.00705179	0.139041	not_significant
ENSMUSG00000021639	Gtf2h2	protein_coding	68.4973	-1.50338	0.558263	-2.69297	0.00708193	0.139384	not_significant
ENSMUSG00000050199	Lgr4	protein_coding	69.9651	-1.39206	0.517085	-2.69213	0.0070998	0.139485	not_significant
ENSMUSG00000015468	Notch4	protein_coding	6.10003	-5.80197	2.15628	-2.69074	0.00712944	0.139816	not_significant
ENSMUSG00000010047	Hyal2	protein_coding	94.8613	-1.28472	0.478276	-2.68615	0.00722813	0.141498	not_significant
ENSMUSG00000029233	Srd5a3	protein_coding	89.3261	-1.51017	0.56288	-2.68293	0.00729803	0.142104	not_significant
ENSMUSG00000031068	Glrx3	protein_coding	1284.54	0.361916	0.134842	2.68401	0.00727459	0.142104	not_significant
ENSMUSG00000048440	Cyp4f16	protein_coding	23.7405	-3.00893	1.12132	-2.68337	0.00728836	0.142104	not_significant
ENSMUSG00000066037	Hnrnpr	protein_coding	346.133	-0.79607	0.296815	-2.68204	0.0073174	0.142228	not_significant
ENSMUSG00000040759	Cmtm5	protein_coding	315.547	-0.949125	0.354184	-2.67975	0.00736772	0.142952	not_significant
ENSMUSG00000060227	Casc4	protein_coding	530.252	-0.764078	0.285574	-2.67559	0.00745982	0.144228	not_significant
ENSMUSG00000024998	Plce1	protein_coding	35.0227	2.09618	0.783324	2.67601	0.00745045	0.144228	not_significant
ENSMUSG00000031176	Dynlt3	protein_coding	659.321	0.63299	0.237071	2.67004	0.00758419	0.146374	not_significant
ENSMUSG00000020183	Cpm	protein_coding	99.0478	-1.13861	0.427556	-2.66307	0.0077431	0.149177	not_significant
ENSMUSG00000025980	Hspd1	protein_coding	677.402	0.510227	0.191885	2.65903	0.00783661	0.150449	not_significant
ENSMUSG00000026577	Blzf1	protein_coding	141.647	0.959124	0.360699	2.65907	0.00783574	0.150449	not_significant
ENSMUSG00000040734	Ppp1r13l	protein_coding	29.5358	2.72574	1.02806	2.65134	0.00801727	0.153648	not_significant
ENSMUSG00000054400	Cklf	protein_coding	37.7915	-2.12222	0.80096	-2.64959	0.00805889	0.154176	not_significant
ENSMUSG00000010609	Psen2	protein_coding	97.1156	-1.37018	0.518286	-2.64367	0.00820116	0.156624	not_significant
ENSMUSG00000051510	Mafg	protein_coding	127.438	1.02717	0.388794	2.64193	0.00824341	0.157156	not_significant
ENSMUSG00000045349	Sh2d5	protein_coding	27.1808	2.80013	1.06056	2.64024	0.00828473	0.157301	not_significant
ENSMUSG00000028952	Zbtb48	protein_coding	16.299	-3.66444	1.38812	-2.63986	0.00829414	0.157301	not_significant
ENSMUSG00000021096	Ppm1a	protein_coding	565.126	0.511677	0.193819	2.63997	0.00829135	0.157301	not_significant
ENSMUSG00000030852	Tacc2	protein_coding	188.391	0.899992	0.341044	2.63893	0.00831684	0.157459	not_significant
ENSMUSG00000017721	Pigt	protein_coding	160.732	-0.918176	0.348304	-2.63613	0.00838572	0.157943	not_significant
ENSMUSG00000040189	Ccdc114	protein_coding	5.87947	-5.74851	2.18033	-2.63653	0.00837585	0.157943	not_significant
ENSMUSG00000032279	Idh3a	protein_coding	193.973	-0.862747	0.327163	-2.63706	0.00836291	0.157943	not_significant
ENSMUSG00000035212	Leprot	protein_coding	286.462	-0.856654	0.325583	-2.63114	0.00850997	0.160008	not_significant
ENSMUSG00000058558	Rpl5	protein_coding	8374.51	0.242382	0.0924298	2.62234	0.00873291	0.163079	not_significant
ENSMUSG00000039670	Oxld1	protein_coding	152.079	-1.01224	0.385867	-2.62328	0.00870883	0.163079	not_significant
ENSMUSG00000024069	Slc30a6	protein_coding	56.465	-1.52499	0.581508	-2.62247	0.00872954	0.163079	not_significant
ENSMUSG00000024135	Srbd1	protein_coding	71.353	-1.38506	0.528005	-2.6232	0.00871079	0.163079	not_significant
ENSMUSG00000097178	2310002F09Rik	processed_transcript	13.7625	-3.401	1.29811	-2.61996	0.008794	0.16394	not_significant
ENSMUSG00000040297	Suco	protein_coding	70.007	-1.49583	0.571433	-2.61769	0.00885275	0.164755	not_significant
ENSMUSG00000063576	Klhdc3	protein_coding	371.806	0.680058	0.260209	2.61351	0.00896172	0.166499	not_significant
ENSMUSG00000058254	Tspan7	protein_coding	48.5341	-2.19755	0.841133	-2.6126	0.00898557	0.166659	not_significant
ENSMUSG00000035227	Spcs2	protein_coding	477.898	-0.640333	0.245223	-2.61123	0.00902176	0.167048	not_significant
ENSMUSG00000032803	Cdv3	protein_coding	1335.35	-0.377329	0.144608	-2.60932	0.00907224	0.167416	not_significant
ENSMUSG00000040813	Tex264	protein_coding	378.92	-0.57482	0.220251	-2.60984	0.0090585	0.167416	not_significant
ENSMUSG00000033184	Tmed7	protein_coding	344.042	-0.707056	0.271269	-2.60648	0.00914787	0.168527	not_significant
ENSMUSG00000022312	Eif3h	protein_coding	5150.84	0.264929	0.101678	2.60558	0.00917186	0.168685	not_significant
ENSMUSG00000022283	Pabpc1	protein_coding	4442.75	0.276441	0.106173	2.60367	0.00922305	0.169342	not_significant
ENSMUSG00000002233	Rhoc	protein_coding	918.991	0.39971	0.153765	2.59949	0.00933633	0.170669	not_significant
ENSMUSG00000054814	Usp46	protein_coding	139.023	1.0727	0.412692	2.59927	0.00934229	0.170669	not_significant
ENSMUSG00000030824	Nucb1	protein_coding	424.881	-0.706738	0.271958	-2.5987	0.0093577	0.170669	not_significant
ENSMUSG00000031626	Sorbs2	protein_coding	803.676	-0.456882	0.175789	-2.59903	0.0093487	0.170669	not_significant
ENSMUSG00000020541	Tom1l1	protein_coding	34.4404	2.17751	0.838683	2.59634	0.00942215	0.171558	not_significant
ENSMUSG00000018932	Map2k3	protein_coding	658.151	0.492458	0.189904	2.5932	0.00950883	0.172849	not_significant
ENSMUSG00000048970	C1galt1c1	protein_coding	50.6946	-2.09785	0.810576	-2.58809	0.00965089	0.17514	not_significant
ENSMUSG00000035704	Alg8	protein_coding	29.2152	2.03201	0.785682	2.5863	0.00970125	0.175472	not_significant
ENSMUSG00000032042	Srpr	protein_coding	353.121	-0.713844	0.275993	-2.58646	0.00969666	0.175472	not_significant
ENSMUSG00000055447	Cd47	protein_coding	243.146	-0.727695	0.281625	-2.58391	0.00976861	0.176109	not_significant
ENSMUSG00000053279	Aldh1a1	protein_coding	61.2669	-1.60376	0.620604	-2.58419	0.00976089	0.176109	not_significant
ENSMUSG00000028772	Zcchc17	protein_coding	217.442	0.785117	0.304179	2.5811	0.00984851	0.177257	not_significant
ENSMUSG00000033149	Phldb2	protein_coding	61.4867	-1.39853	0.541954	-2.58053	0.00986497	0.177262	not_significant
ENSMUSG00000002968	Med25	protein_coding	291.316	-0.765425	0.296695	-2.57983	0.00988478	0.177327	not_significant
ENSMUSG00000066643	Wdr35	protein_coding	164.602	0.936357	0.36325	2.57772	0.00994551	0.178124	not_significant
ENSMUSG00000027775	Mfsd1	protein_coding	145.037	-1.27244	0.494132	-2.57511	0.0100209	0.178567	not_significant
ENSMUSG00000007613	Tgfbr1	protein_coding	35.715	-1.97597	0.767295	-2.57524	0.010017	0.178567	not_significant
ENSMUSG00000109973	Gm45397	lincRNA	31.4525	2.71523	1.05462	2.5746	0.0100355	0.178567	not_significant
ENSMUSG00000020390	Ube2b	protein_coding	1331.18	0.383319	0.148793	2.57619	0.00998954	0.178567	not_significant
ENSMUSG00000067336	Bmpr2	protein_coding	43.5558	-1.89441	0.736109	-2.57355	0.010066	0.178819	not_significant
ENSMUSG00000056394	Lig1	protein_coding	23.359	-2.81832	1.096	-2.57145	0.0101273	0.179326	not_significant
ENSMUSG00000047037	Nipa1	protein_coding	16.6904	-3.07422	1.19536	-2.57181	0.0101169	0.179326	not_significant
ENSMUSG00000049929	Lpar4	protein_coding	195.865	-1.00034	0.389286	-2.56967	0.0101794	0.179957	not_significant
ENSMUSG00000038074	Fkbp14	protein_coding	324.16	-0.668127	0.26025	-2.56725	0.0102508	0.180927	not_significant
ENSMUSG00000024912	Fosl1	protein_coding	82.9096	1.82903	0.712689	2.56637	0.0102768	0.181094	not_significant
ENSMUSG00000049728	Zfp668	protein_coding	31.1364	-2.06671	0.806265	-2.56332	0.0103678	0.182402	not_significant
ENSMUSG00000016257	Prelid3b	protein_coding	346.393	0.596099	0.232644	2.56228	0.0103988	0.182654	not_significant
ENSMUSG00000026220	Slc16a14	protein_coding	12.4267	-3.87252	1.51336	-2.55889	0.0105006	0.184055	not_significant
ENSMUSG00000021760	Gpx8	protein_coding	514.113	-0.584554	0.228474	-2.55851	0.0105121	0.184055	not_significant
ENSMUSG00000032412	Atp1b3	protein_coding	577.925	-0.614355	0.240199	-2.5577	0.0105368	0.184192	not_significant
ENSMUSG00000039285	Azi2	protein_coding	204.783	0.85258	0.333563	2.55598	0.0105889	0.184808	not_significant
ENSMUSG00000082755	Gm8692	processed_pseudogene	386.581	0.721059	0.282354	2.55374	0.0106572	0.185703	not_significant
ENSMUSG00000071076	Jund	protein_coding	1159.75	0.405356	0.158796	2.55268	0.0106899	0.185977	not_significant
ENSMUSG00000032763	Ilvbl	protein_coding	44.7828	-1.84027	0.721221	-2.55161	0.0107227	0.186252	not_significant
ENSMUSG00000055866	Per2	protein_coding	20.712	2.6779	1.05046	2.54926	0.0107952	0.187142	not_significant
ENSMUSG00000025289	Prdx4	protein_coding	326.947	-0.748031	0.29353	-2.5484	0.0108219	0.187142	not_significant
ENSMUSG00000020570	Sypl	protein_coding	498.531	-0.647965	0.254291	-2.54812	0.0108304	0.187142	not_significant
ENSMUSG00000024664	Fads3	protein_coding	308.618	-0.879954	0.345386	-2.54774	0.0108424	0.187142	not_significant
ENSMUSG00000051343	Rab11fip5	protein_coding	247.755	0.771615	0.303066	2.54603	0.0108956	0.187765	not_significant
ENSMUSG00000084808	9430091E24Rik	processed_transcript	29.3009	2.42913	0.954476	2.54499	0.0109282	0.18803	not_significant
ENSMUSG00000056050	Mia3	protein_coding	162.661	-0.984449	0.387051	-2.54346	0.0109761	0.188268	not_significant
ENSMUSG00000027942	4933434E20Rik	protein_coding	124.947	-1.11878	0.439964	-2.5429	0.0109936	0.188268	not_significant
ENSMUSG00000032766	Gng11	protein_coding	243.34	-0.79363	0.31208	-2.54303	0.0109895	0.188268	not_significant
ENSMUSG00000028111	Ctsk	protein_coding	202.725	-0.768417	0.302438	-2.54074	0.0110617	0.189138	not_significant
ENSMUSG00000026017	Carf	protein_coding	13.9021	-3.2535	1.28342	-2.53503	0.0112438	0.191664	not_significant
ENSMUSG00000061119	Prcp	protein_coding	95.4434	-1.11388	0.4394	-2.53501	0.0112445	0.191664	not_significant
ENSMUSG00000050621	Rps27rt	protein_coding	533.339	0.495125	0.195432	2.53349	0.0112933	0.192197	not_significant
ENSMUSG00000004631	Sgce	protein_coding	101.414	-1.44596	0.571252	-2.53121	0.0113669	0.193149	not_significant
ENSMUSG00000055980	Irs1	protein_coding	195.559	-0.957189	0.378287	-2.53032	0.0113958	0.19334	not_significant
ENSMUSG00000038400	Pmepa1	protein_coding	541.836	0.513623	0.203048	2.52956	0.0114206	0.193461	not_significant
ENSMUSG00000072568	Lratd2	protein_coding	25.6525	-2.24222	0.887416	-2.52669	0.0115144	0.194748	not_significant
ENSMUSG00000037351	Actr1b	protein_coding	474.347	0.531269	0.210555	2.52319	0.0116296	0.195789	not_significant
ENSMUSG00000015652	Steap1	protein_coding	271.03	-0.943532	0.373901	-2.52348	0.01162	0.195789	not_significant
ENSMUSG00000040771	Oard1	protein_coding	242.072	0.734354	0.290987	2.52367	0.0116137	0.195789	not_significant
ENSMUSG00000027358	Bmp2	protein_coding	38.7531	1.89093	0.749695	2.52226	0.0116603	0.196004	not_significant
ENSMUSG00000027272	Ubr1	protein_coding	60.6199	-1.56281	0.619958	-2.52083	0.0117079	0.196503	not_significant
ENSMUSG00000001473	Tubb6	protein_coding	365.782	0.609526	0.241849	2.52027	0.0117263	0.19651	not_significant
ENSMUSG00000071001	Hrct1	protein_coding	43.1916	2.03462	0.807964	2.51821	0.0117954	0.197191	not_significant
ENSMUSG00000021497	Txndc15	protein_coding	151.895	-0.962638	0.382306	-2.51798	0.011803	0.197191	not_significant
ENSMUSG00000049721	Gal3st1	protein_coding	377.336	-0.592968	0.235565	-2.51721	0.0118287	0.197319	not_significant
ENSMUSG00000000194	Gpr107	protein_coding	106.626	-1.26564	0.50318	-2.51528	0.0118936	0.1981	not_significant
ENSMUSG00000058997	Vwa8	protein_coding	40.2435	1.88394	0.750466	2.51036	0.0120608	0.20058	not_significant
ENSMUSG00000034205	Loxl2	protein_coding	178.811	-1.1458	0.456555	-2.50966	0.0120849	0.200676	not_significant
ENSMUSG00000025647	Shisa5	protein_coding	491.575	-0.612396	0.245243	-2.4971	0.0125212	0.207606	not_significant
ENSMUSG00000035095	Fam167a	protein_coding	52.3785	2.44615	0.979921	2.49627	0.0125507	0.20778	not_significant
ENSMUSG00000022285	Ywhaz	protein_coding	1461.29	0.339709	0.136231	2.49363	0.0126446	0.208703	not_significant
ENSMUSG00000091971	Hspa1a	protein_coding	24.1306	2.74567	1.10099	2.49381	0.0126381	0.208703	not_significant
ENSMUSG00000000531	Grasp	protein_coding	53.6926	2.43269	0.976712	2.4907	0.0127492	0.210113	not_significant
ENSMUSG00000066150	Slc31a1	protein_coding	225.438	-0.879456	0.353428	-2.48836	0.0128335	0.210867	not_significant
ENSMUSG00000063015	Ccni	protein_coding	905.679	0.396234	0.159222	2.48857	0.0128258	0.210867	not_significant
ENSMUSG00000022200	Golph3	protein_coding	1173.07	0.350847	0.141075	2.48695	0.0128845	0.211387	not_significant
ENSMUSG00000043881	Kbtbd7	protein_coding	51.2692	-2.27459	0.91495	-2.48602	0.0129179	0.211618	not_significant
ENSMUSG00000032870	Smap2	protein_coding	193.004	0.760048	0.306246	2.48182	0.0130712	0.213809	not_significant
ENSMUSG00000025135	Anapc11	protein_coding	1046.16	0.40781	0.164551	2.47832	0.0132002	0.215597	not_significant
ENSMUSG00000026258	Snorc	protein_coding	10749.6	-0.249741	0.10084	-2.47661	0.0132636	0.216309	not_significant
ENSMUSG00000049401	Ogfr	protein_coding	574.917	0.448104	0.181173	2.47335	0.0133853	0.217462	not_significant
ENSMUSG00000031751	Amfr	protein_coding	432.467	-0.549411	0.222096	-2.47375	0.0133702	0.217462	not_significant
ENSMUSG00000032470	Mras	protein_coding	383.577	0.617871	0.249888	2.47259	0.0134138	0.217462	not_significant
ENSMUSG00000024247	Pkdcc	protein_coding	153.486	-0.931332	0.376638	-2.47275	0.0134076	0.217462	not_significant
ENSMUSG00000058443	Rpl10-ps3	protein_coding	1806.08	0.307141	0.124246	2.47204	0.0134345	0.217477	not_significant
ENSMUSG00000030095	Tmem43	protein_coding	273.011	-0.715701	0.289694	-2.47054	0.013491	0.218067	not_significant
ENSMUSG00000062184	Hs6st2	protein_coding	86.978	-1.32446	0.539278	-2.45599	0.0140495	0.223694	not_significant
ENSMUSG00000027966	Col11a1	protein_coding	3075.39	-0.27763	0.112971	-2.45753	0.0139895	0.223694	not_significant
ENSMUSG00000028343	Erp44	protein_coding	373.259	-0.57257	0.233061	-2.45674	0.0140205	0.223694	not_significant
ENSMUSG00000035199	Arl6ip5	protein_coding	522.134	-0.536611	0.218363	-2.45742	0.0139939	0.223694	not_significant
ENSMUSG00000002985	Apoe	protein_coding	64.3183	-1.45513	0.592349	-2.45654	0.0140283	0.223694	not_significant
ENSMUSG00000063801	Ap3s2	protein_coding	184.86	0.840449	0.341832	2.45866	0.0139455	0.223694	not_significant
ENSMUSG00000046822	Slc39a3	protein_coding	119.018	-1.02018	0.415035	-2.45807	0.0139688	0.223694	not_significant
ENSMUSG00000023088	Abcc1	protein_coding	43.1888	-2.02965	0.826529	-2.45563	0.014064	0.223694	not_significant
ENSMUSG00000041354	Rgl2	protein_coding	92.9547	1.06489	0.433132	2.45859	0.0139485	0.223694	not_significant
ENSMUSG00000057863	Rpl36	protein_coding	2050.25	0.34814	0.141535	2.45975	0.0139036	0.223694	not_significant
ENSMUSG00000024758	Rtn3	protein_coding	477.337	-0.489128	0.19909	-2.45682	0.0140173	0.223694	not_significant
ENSMUSG00000026991	Pkp4	protein_coding	49.8545	-1.79452	0.731384	-2.4536	0.0141435	0.224101	not_significant
ENSMUSG00000028745	Capzb	protein_coding	1536.88	0.289186	0.117871	2.45341	0.0141509	0.224101	not_significant
ENSMUSG00000041654	Slc39a11	protein_coding	280.557	-0.637684	0.25983	-2.45423	0.0141186	0.224101	not_significant
ENSMUSG00000047909	Ankrd16	protein_coding	38.7762	-1.87365	0.765487	-2.44765	0.0143791	0.225814	not_significant
ENSMUSG00000035242	Oaz1	protein_coding	1785.66	0.31981	0.130613	2.44853	0.0143438	0.225814	not_significant
ENSMUSG00000038894	Irs2	protein_coding	80.4019	-1.40675	0.574956	-2.44671	0.0144165	0.225814	not_significant
ENSMUSG00000031778	Cx3cl1	protein_coding	129.154	0.980607	0.400444	2.4488	0.0143333	0.225814	not_significant
ENSMUSG00000032050	Rdx	protein_coding	579.072	-0.509978	0.208246	-2.44893	0.0143283	0.225814	not_significant
ENSMUSG00000001056	Nhp2	protein_coding	418.516	0.583251	0.238319	2.44735	0.014391	0.225814	not_significant
ENSMUSG00000010830	Kdelr3	protein_coding	648.666	-0.473318	0.193466	-2.44652	0.0144242	0.225814	not_significant
ENSMUSG00000054604	Cggbp1	protein_coding	287.044	0.666112	0.272209	2.44706	0.0144027	0.225814	not_significant
ENSMUSG00000020460	Rps27a	protein_coding	9115.63	0.199212	0.0814706	2.4452	0.0144772	0.22632	not_significant
ENSMUSG00000036078	Sigmar1	protein_coding	159.299	-1.00002	0.409228	-2.44367	0.0145386	0.226956	not_significant
ENSMUSG00000090122	Kcne1l	protein_coding	5.18817	-5.56711	2.27933	-2.44243	0.0145887	0.227414	not_significant
ENSMUSG00000066415	Msl2	protein_coding	94.1572	-1.1953	0.489559	-2.44158	0.0146233	0.227629	not_significant
ENSMUSG00000039178	Tbc1d19	protein_coding	57.9826	-1.66302	0.681829	-2.43905	0.0147257	0.228249	not_significant
ENSMUSG00000051335	Gfod1	protein_coding	23.3465	2.89973	1.18877	2.43928	0.0147167	0.228249	not_significant
ENSMUSG00000001270	Ckb	protein_coding	280.858	0.713205	0.292326	2.43976	0.0146969	0.228249	not_significant
ENSMUSG00000020577	Tspan13	protein_coding	229.498	-0.816472	0.33485	-2.43832	0.0147556	0.2283	not_significant
ENSMUSG00000022462	Slc38a2	protein_coding	549.457	-0.500589	0.205332	-2.43795	0.0147707	0.2283	not_significant
ENSMUSG00000063179	Pstk	protein_coding	123.548	1.13754	0.468527	2.42791	0.0151861	0.233592	not_significant
ENSMUSG00000008429	Herpud2	protein_coding	307.767	0.670523	0.276117	2.4284	0.0151658	0.233592	not_significant
ENSMUSG00000041346	Wrap53	protein_coding	28.8283	-2.66241	1.09672	-2.42761	0.0151986	0.233592	not_significant
ENSMUSG00000020583	Matn3	protein_coding	231.866	-0.818816	0.33722	-2.42813	0.0151768	0.233592	not_significant
ENSMUSG00000038259	Gdf5	protein_coding	400.773	-0.533579	0.21993	-2.42614	0.0152606	0.234217	not_significant
ENSMUSG00000031591	Asah1	protein_coding	117.453	-1.14469	0.472654	-2.42183	0.0154424	0.236676	not_significant
ENSMUSG00000043207	Zmpste24	protein_coding	87.3876	-1.50851	0.623626	-2.41893	0.0155661	0.237573	not_significant
ENSMUSG00000028847	Trappc3	protein_coding	338.793	0.564797	0.233481	2.41903	0.0155621	0.237573	not_significant
ENSMUSG00000049577	Zfpm1	protein_coding	51.281	1.51918	0.627857	2.41963	0.0155364	0.237573	not_significant
ENSMUSG00000026051	Ecrg4	protein_coding	2235.65	-0.346525	0.143351	-2.41731	0.0156356	0.237971	not_significant
ENSMUSG00000019179	Mdh2	protein_coding	1535.05	0.290621	0.120201	2.41779	0.0156149	0.237971	not_significant
ENSMUSG00000037206	Islr	protein_coding	372.576	-0.636412	0.26376	-2.41284	0.0158286	0.240573	not_significant
ENSMUSG00000036632	Alg5	protein_coding	221.813	-0.997521	0.413597	-2.41182	0.015873	0.240715	not_significant
ENSMUSG00000051853	Arf3	protein_coding	376.261	0.599611	0.248662	2.41135	0.0158934	0.240715	not_significant
ENSMUSG00000055491	Pprc1	protein_coding	48.4175	1.46284	0.606707	2.41111	0.0159039	0.240715	not_significant
ENSMUSG00000024369	Nelfe	protein_coding	356.817	0.678995	0.281873	2.40887	0.016002	0.241864	not_significant
ENSMUSG00000062127	Cttnbp2nl	protein_coding	83.6441	1.19293	0.495426	2.40789	0.0160449	0.242179	not_significant
ENSMUSG00000037049	Smpd1	protein_coding	145.901	-1.00861	0.41902	-2.40707	0.0160812	0.242392	not_significant
ENSMUSG00000098234	Snhg6	lincRNA	1046.52	0.371556	0.154679	2.40211	0.0163006	0.245361	not_significant
ENSMUSG00000031799	Tpm4	protein_coding	1456.9	0.313828	0.130696	2.40122	0.0163406	0.245625	not_significant
ENSMUSG00000024072	Yipf4	protein_coding	662.964	-0.445662	0.185644	-2.40063	0.0163669	0.245684	not_significant
ENSMUSG00000029534	St7	protein_coding	103.494	-1.07211	0.44709	-2.39797	0.016486	0.246888	not_significant
ENSMUSG00000020869	Lrrc59	protein_coding	1447.88	0.340287	0.141914	2.39783	0.0164923	0.246888	not_significant
ENSMUSG00000035673	Sbno2	protein_coding	46.5384	1.65493	0.69102	2.3949	0.0166248	0.248531	not_significant
ENSMUSG00000002908	Kcnn1	protein_coding	40.3543	-1.96396	0.820431	-2.39382	0.0166739	0.248925	not_significant
ENSMUSG00000024695	Zfp91	protein_coding	178.503	0.929253	0.388276	2.39328	0.0166985	0.248953	not_significant
ENSMUSG00000024319	Vps52	protein_coding	116.13	0.996407	0.416604	2.39174	0.0167689	0.249662	not_significant
ENSMUSG00000005982	Naa60	protein_coding	309.233	0.610781	0.255658	2.38906	0.0168916	0.251148	not_significant
ENSMUSG00000019996	Map7	protein_coding	9.68012	3.93971	1.65028	2.38729	0.0169731	0.252017	not_significant
ENSMUSG00000026457	Adipor1	protein_coding	2206.48	0.296473	0.124253	2.38604	0.017031	0.252192	not_significant
ENSMUSG00000029557	Mrm2	protein_coding	38.9757	-2.00012	0.838121	-2.38644	0.0170125	0.252192	not_significant
ENSMUSG00000022425	Enpp2	protein_coding	152.904	-0.836956	0.350881	-2.3853	0.0170651	0.252356	not_significant
ENSMUSG00000061306	Slc38a10	protein_coding	133.337	-0.887774	0.372425	-2.38377	0.0171364	0.253069	not_significant
ENSMUSG00000048756	Foxo3	protein_coding	163.916	1.08033	0.45345	2.38248	0.0171965	0.253273	not_significant
ENSMUSG00000024725	Ostf1	protein_coding	788.396	0.408745	0.171553	2.38261	0.0171902	0.253273	not_significant
ENSMUSG00000027803	Wwtr1	protein_coding	611.314	0.469048	0.197045	2.38041	0.0172934	0.253792	not_significant
ENSMUSG00000028822	Tmem50a	protein_coding	526.447	-0.523043	0.219744	-2.38024	0.0173014	0.253792	not_significant
ENSMUSG00000031906	Smpd3	protein_coding	138.508	-1.00747	0.423117	-2.38107	0.0172625	0.253792	not_significant
ENSMUSG00000025268	Maged2	protein_coding	1119.56	-0.381301	0.160294	-2.37876	0.0173711	0.253794	not_significant
ENSMUSG00000001761	Smo	protein_coding	341.595	-0.56452	0.237293	-2.379	0.0173599	0.253794	not_significant
ENSMUSG00000042363	Lgalsl	protein_coding	243.597	0.850507	0.357461	2.3793	0.0173454	0.253794	not_significant
ENSMUSG00000027420	Bfsp1	protein_coding	31.6829	-2.56149	1.07735	-2.37758	0.0174269	0.254095	not_significant
ENSMUSG00000027488	Snta1	protein_coding	133.567	-0.961663	0.404596	-2.37685	0.0174614	0.254095	not_significant
ENSMUSG00000010095	Slc3a2	protein_coding	647.761	-0.445311	0.187338	-2.37705	0.0174519	0.254095	not_significant
ENSMUSG00000027540	Ptpn1	protein_coding	265.457	0.677593	0.285172	2.37609	0.0174973	0.254281	not_significant
ENSMUSG00000025743	Sdc3	protein_coding	389.747	-0.542103	0.228441	-2.37306	0.0176414	0.256034	not_significant
ENSMUSG00000024486	Hbegf	protein_coding	166.502	0.905225	0.382215	2.36837	0.0178669	0.258964	not_significant
ENSMUSG00000038845	Phb	protein_coding	114.558	1.08114	0.456924	2.36613	0.0179753	0.260191	not_significant
ENSMUSG00000026749	Nek6	protein_coding	124.485	1.17255	0.496673	2.36082	0.0182348	0.26064	not_significant
ENSMUSG00000017009	Sdc4	protein_coding	1224.47	-0.407345	0.172407	-2.36269	0.0181428	0.26064	not_significant
ENSMUSG00000028345	Tex10	protein_coding	72.7275	1.32768	0.561969	2.36255	0.0181495	0.26064	not_significant
ENSMUSG00000033326	Kdm4a	protein_coding	127.764	-0.955912	0.404689	-2.36209	0.0181721	0.26064	not_significant
ENSMUSG00000038582	Pptc7	protein_coding	75.6546	1.23368	0.52211	2.36287	0.018134	0.26064	not_significant
ENSMUSG00000070493	Chchd2	protein_coding	3935.11	0.198457	0.0839167	2.36493	0.0180334	0.26064	not_significant
ENSMUSG00000023089	Ndufa5	protein_coding	175.1	0.834681	0.353586	2.36062	0.0182446	0.26064	not_significant
ENSMUSG00000058638	Zfp110	protein_coding	78.2393	-1.67771	0.710321	-2.3619	0.0181815	0.26064	not_significant
ENSMUSG00000036356	Csgalnact1	protein_coding	471.717	-0.514171	0.217795	-2.3608	0.0182355	0.26064	not_significant
ENSMUSG00000024516	Sec11c	protein_coding	322.648	-0.571779	0.242202	-2.36075	0.0182382	0.26064	not_significant
ENSMUSG00000029722	Agfg2	protein_coding	47.9046	1.51553	0.642602	2.35843	0.0183524	0.261584	not_significant
ENSMUSG00000022913	Psmg1	protein_coding	222.203	-0.908609	0.38528	-2.35831	0.0183585	0.261584	not_significant
ENSMUSG00000037447	Arid5a	protein_coding	19.8996	2.71724	1.15293	2.35681	0.0184329	0.262303	not_significant
ENSMUSG00000016319	Slc25a5	protein_coding	1931.25	0.287964	0.122269	2.35517	0.0185141	0.263117	not_significant
ENSMUSG00000040428	Plekha4	protein_coding	19.2412	2.8485	1.20991	2.3543	0.0185574	0.263391	not_significant
ENSMUSG00000050549	Fam241a	protein_coding	44.4037	1.67823	0.713061	2.35356	0.0185944	0.263573	not_significant
ENSMUSG00000063235	Ptpmt1	protein_coding	336.416	-0.585962	0.249246	-2.35094	0.0187262	0.265098	not_significant
ENSMUSG00000047996	Prrg1	protein_coding	13.9091	-3.06839	1.30596	-2.34953	0.0187972	0.265759	not_significant
ENSMUSG00000071074	Yipf3	protein_coding	735.729	-0.393356	0.167468	-2.34884	0.0188321	0.265909	not_significant
ENSMUSG00000026544	Dusp23	protein_coding	171.608	0.764472	0.325685	2.34727	0.0189114	0.266685	not_significant
ENSMUSG00000003810	Mast2	protein_coding	97.9378	1.03595	0.44176	2.34504	0.0190249	0.267922	not_significant
ENSMUSG00000037580	Gch1	protein_coding	98.174	1.29177	0.550956	2.34459	0.0190481	0.267922	not_significant
ENSMUSG00000034826	Nup54	protein_coding	39.9308	-1.76736	0.754214	-2.34331	0.0191135	0.268497	not_significant
ENSMUSG00000026047	Poglut2	protein_coding	68.6308	-1.53444	0.655248	-2.34176	0.0191928	0.269265	not_significant
ENSMUSG00000018822	Sfrp5	protein_coding	67.0318	-1.24287	0.53107	-2.34031	0.0192675	0.269967	not_significant
ENSMUSG00000002365	Snx9	protein_coding	198.773	0.837327	0.357936	2.33932	0.0193189	0.27034	not_significant
ENSMUSG00000062270	Morf4l1	protein_coding	142.834	-0.932137	0.399275	-2.33458	0.0195656	0.273136	not_significant
ENSMUSG00000024350	Dnajc18	protein_coding	194.806	-0.823509	0.352753	-2.33452	0.0195685	0.273136	not_significant
ENSMUSG00000027520	Zdbf2	protein_coding	39.8401	2.35508	1.00966	2.33254	0.0196723	0.273352	not_significant
ENSMUSG00000031958	Ldhd	protein_coding	14.3492	-2.94898	1.26431	-2.33247	0.0196757	0.273352	not_significant
ENSMUSG00000032126	Hmbs	protein_coding	88.3131	-1.21533	0.520953	-2.33291	0.019653	0.273352	not_significant
ENSMUSG00000032352	Lrrc1	protein_coding	72.3382	1.44625	0.620119	2.33222	0.0196892	0.273352	not_significant
ENSMUSG00000020635	Fkbp1b	protein_coding	101.561	1.17083	0.502207	2.33137	0.0197339	0.273352	not_significant
ENSMUSG00000021243	Fcf1	protein_coding	136.785	-0.895263	0.383966	-2.33162	0.0197206	0.273352	not_significant
ENSMUSG00000053565	Eif3k	protein_coding	2667.89	0.254308	0.109208	2.32866	0.0198773	0.273434	not_significant
ENSMUSG00000111128	Gm49338	TEC	20.3651	-2.90999	1.24893	-2.32998	0.0198071	0.273434	not_significant
ENSMUSG00000032515	Csrnp1	protein_coding	23.6549	2.12783	0.91385	2.32842	0.0198898	0.273434	not_significant
ENSMUSG00000021374	Nup153	protein_coding	37.8849	-2.19763	0.943515	-2.3292	0.0198486	0.273434	not_significant
ENSMUSG00000100235	Gm28557	protein_coding	9.73495	-3.55924	1.52755	-2.33004	0.0198042	0.273434	not_significant
ENSMUSG00000063765	Chadl	protein_coding	173.282	-0.779823	0.334758	-2.32951	0.019832	0.273434	not_significant
ENSMUSG00000036822	Topors	protein_coding	132.402	-0.94748	0.407174	-2.32696	0.0199672	0.27381	not_significant
ENSMUSG00000029767	Calu	protein_coding	1245.67	-0.46421	0.199479	-2.32711	0.0199593	0.27381	not_significant
ENSMUSG00000033105	Lss	protein_coding	32.1636	-1.88176	0.809836	-2.32363	0.0201452	0.275562	not_significant
ENSMUSG00000024991	Eif3a	protein_coding	721.799	-0.401	0.172567	-2.32374	0.0201396	0.275562	not_significant
ENSMUSG00000020752	Recql5	protein_coding	18.2767	-2.69422	1.16014	-2.32233	0.0202154	0.276177	not_significant
ENSMUSG00000003873	Bax	protein_coding	1645.18	0.286036	0.123231	2.32115	0.020279	0.276699	not_significant
ENSMUSG00000039740	Alg2	protein_coding	186.468	-0.811159	0.349648	-2.31993	0.0203448	0.277117	not_significant
ENSMUSG00000032534	Cep63	protein_coding	100.077	1.10013	0.474266	2.31964	0.0203602	0.277117	not_significant
ENSMUSG00000073421	H2-Ab1	protein_coding	26.3471	-2.20554	0.951202	-2.31869	0.0204119	0.277474	not_significant
ENSMUSG00000032060	Cryab	protein_coding	469.161	0.560798	0.241947	2.31785	0.0204573	0.277747	not_significant
ENSMUSG00000033955	Tnks1bp1	protein_coding	59.2343	-1.41175	0.609353	-2.3168	0.0205145	0.278179	not_significant
ENSMUSG00000043068	Fam89a	protein_coding	130.006	1.009	0.435891	2.3148	0.0206241	0.279319	not_significant
ENSMUSG00000028780	Sema3c	protein_coding	216.921	-1.03583	0.447621	-2.31409	0.020663	0.279499	not_significant
ENSMUSG00000027882	Stxbp3	protein_coding	91.5724	-1.07737	0.465832	-2.31278	0.0207349	0.27978	not_significant
ENSMUSG00000036099	Vezt	protein_coding	66.2692	-1.56305	0.675736	-2.31311	0.0207167	0.27978	not_significant
ENSMUSG00000048878	Hexim1	protein_coding	89.48	-1.29866	0.56165	-2.31222	0.0207653	0.279846	not_significant
ENSMUSG00000032288	Imp3	protein_coding	1145.33	0.333282	0.144483	2.30672	0.0210704	0.283609	not_significant
ENSMUSG00000047603	Zfp235	protein_coding	23.1627	-2.29849	0.9974	-2.30448	0.0211955	0.284942	not_significant
ENSMUSG00000023367	Tmem176a	protein_coding	390.539	-0.719019	0.312083	-2.30393	0.0212264	0.285007	not_significant
ENSMUSG00000002778	Kdelr1	protein_coding	1267.95	-0.352571	0.153198	-2.3014	0.0213688	0.286567	not_significant
ENSMUSG00000027215	Cd82	protein_coding	190.011	-0.810656	0.35235	-2.30071	0.0214078	0.286738	not_significant
ENSMUSG00000032123	Dpagt1	protein_coding	98.2917	-1.24469	0.541327	-2.29933	0.0214862	0.287437	not_significant
ENSMUSG00000026814	Eng	protein_coding	92.519	-1.06293	0.462491	-2.29827	0.0215462	0.28764	not_significant
ENSMUSG00000017760	Ctsa	protein_coding	408.786	-0.569297	0.247721	-2.29814	0.021554	0.28764	not_significant
ENSMUSG00000045639	Zfp629	protein_coding	22.7733	-2.17426	0.946349	-2.29752	0.0215889	0.287756	not_significant
ENSMUSG00000030528	Blm	protein_coding	8.08261	-4.27333	1.86052	-2.29685	0.0216273	0.287917	not_significant
ENSMUSG00000006262	Mob1b	protein_coding	92.7628	1.01256	0.441419	2.29387	0.0217981	0.289838	not_significant
ENSMUSG00000021048	Mthfd1	protein_coding	87.4948	-1.07265	0.468072	-2.29164	0.0219264	0.291143	not_significant
ENSMUSG00000113165	Gm47863	bidirectional_promoter_lncRNA	54.2693	-1.58857	0.693325	-2.29124	0.0219494	0.291143	not_significant
ENSMUSG00000022257	Laptm4b	protein_coding	89.3423	-1.06216	0.463722	-2.29051	0.0219916	0.291348	not_significant
ENSMUSG00000008090	Fgfrl1	protein_coding	457.935	-0.496598	0.217064	-2.2878	0.0221493	0.292729	not_significant
ENSMUSG00000029672	Fam3c	protein_coding	166.654	-0.931876	0.407311	-2.28787	0.022145	0.292729	not_significant
ENSMUSG00000022235	Cmbl	protein_coding	50.3493	-1.54029	0.673915	-2.28559	0.0222782	0.294077	not_significant
ENSMUSG00000053334	Ficd	protein_coding	52.6885	-1.4098	0.617125	-2.28446	0.0223445	0.294243	not_significant
ENSMUSG00000055421	Pcdh9	protein_coding	26.4256	-1.84825	0.808946	-2.28476	0.0223266	0.294243	not_significant
ENSMUSG00000060206	Zfp462	protein_coding	29.962	-1.9526	0.85567	-2.28195	0.0224923	0.295833	not_significant
ENSMUSG00000032679	Cd59a	protein_coding	78.9739	-1.25644	0.551715	-2.27733	0.0227666	0.29616	not_significant
ENSMUSG00000027577	Chrna4	protein_coding	17.581	-3.14488	1.37989	-2.27908	0.0226622	0.29616	not_significant
ENSMUSG00000034480	Diaph2	protein_coding	30.374	1.80558	0.792632	2.27795	0.0227296	0.29616	not_significant
ENSMUSG00000029059	Prxl2b	protein_coding	226.956	-0.673086	0.295107	-2.28082	0.0225592	0.29616	not_significant
ENSMUSG00000030849	Fgfr2	protein_coding	170.145	-0.787312	0.345751	-2.27711	0.0227799	0.29616	not_significant
ENSMUSG00000051236	Msrb3	protein_coding	423.374	0.51293	0.224949	2.28021	0.0225953	0.29616	not_significant
ENSMUSG00000054717	Hmgb2	protein_coding	109.409	-0.985512	0.432586	-2.27819	0.0227154	0.29616	not_significant
ENSMUSG00000090626	Tex9	protein_coding	57.1128	1.56424	0.686513	2.27852	0.0226954	0.29616	not_significant
ENSMUSG00000032549	Rab6b	protein_coding	33.1792	1.79208	0.786689	2.27801	0.022726	0.29616	not_significant
ENSMUSG00000032553	Srprb	protein_coding	402.958	-0.711822	0.312617	-2.27697	0.0227878	0.29616	not_significant
ENSMUSG00000038619	Ensa	protein_coding	272.463	0.621544	0.27317	2.2753	0.0228878	0.297107	not_significant
ENSMUSG00000026335	Pam	protein_coding	444.939	-0.504947	0.222262	-2.27185	0.0230954	0.297799	not_significant
ENSMUSG00000028766	Alpl	protein_coding	39.2423	1.60731	0.707534	2.2717	0.0231044	0.297799	not_significant
ENSMUSG00000057541	Pus7	protein_coding	63.1113	1.18081	0.5196	2.27254	0.0230541	0.297799	not_significant
ENSMUSG00000032220	Myo1e	protein_coding	95.9933	1.12208	0.493921	2.27178	0.0230996	0.297799	not_significant
ENSMUSG00000052752	Traf7	protein_coding	244.148	0.735755	0.323839	2.27198	0.0230879	0.297799	not_significant
ENSMUSG00000001229	Dpp9	protein_coding	42.9733	-1.87521	0.825261	-2.27226	0.0230709	0.297799	not_significant
ENSMUSG00000004768	Rab23	protein_coding	104.905	1.10111	0.485015	2.27026	0.0231916	0.29822	not_significant
ENSMUSG00000033379	Atp6v0b	protein_coding	497.905	-0.510561	0.224862	-2.27055	0.0231742	0.29822	not_significant
ENSMUSG00000031996	Aplp2	protein_coding	479.443	-0.595986	0.262592	-2.26963	0.0232303	0.298368	not_significant
ENSMUSG00000026155	Smap1	protein_coding	689.867	0.469999	0.207146	2.26892	0.0232732	0.298372	not_significant
ENSMUSG00000079435	Rpl36a	protein_coding	6755.21	0.236357	0.104186	2.26862	0.0232917	0.298372	not_significant
ENSMUSG00000030802	Bckdk	protein_coding	584.243	-0.41252	0.181865	-2.26827	0.0233125	0.298372	not_significant
ENSMUSG00000027829	Ccnl1	protein_coding	129.211	0.89378	0.394596	2.26505	0.0235093	0.300541	not_significant
ENSMUSG00000042133	Ppig	protein_coding	402.928	0.518743	0.229314	2.26215	0.0236878	0.301414	not_significant
ENSMUSG00000034620	Rxylt1	protein_coding	333.462	-0.592021	0.261564	-2.26338	0.023612	0.301414	not_significant
ENSMUSG00000025812	Pard3	protein_coding	127.326	-0.995893	0.440236	-2.26218	0.0236862	0.301414	not_significant
ENSMUSG00000050721	Plekho2	protein_coding	92.3624	0.99022	0.437723	2.26221	0.0236846	0.301414	not_significant
ENSMUSG00000016637	Ift27	protein_coding	327.531	0.536479	0.237229	2.26144	0.0237319	0.301624	not_significant
ENSMUSG00000029759	Pon3	protein_coding	144.736	-0.862711	0.381609	-2.26072	0.0237766	0.301842	not_significant
ENSMUSG00000026353	Ubxn4	protein_coding	724.6	-0.440568	0.195026	-2.25902	0.0238819	0.302827	not_significant
ENSMUSG00000022634	Yaf2	protein_coding	285.49	0.730192	0.323305	2.25852	0.023913	0.302871	not_significant
ENSMUSG00000001847	Rac1	protein_coding	2421.14	0.252864	0.112066	2.25639	0.024046	0.304203	not_significant
ENSMUSG00000038836	Agbl3	protein_coding	42.2532	1.51173	0.670317	2.25525	0.0241176	0.304756	not_significant
ENSMUSG00000005483	Dnajb1	protein_coding	203.72	0.689369	0.305789	2.25439	0.0241715	0.305085	not_significant
ENSMUSG00000024663	Rab3il1	protein_coding	30.5495	1.7882	0.793377	2.25391	0.0242017	0.305114	not_significant
ENSMUSG00000026956	Uap1l1	protein_coding	176.528	0.788184	0.349895	2.25263	0.0242826	0.305612	not_significant
ENSMUSG00000029221	Slc30a9	protein_coding	218.224	0.764955	0.339645	2.25222	0.0243082	0.305612	not_significant
ENSMUSG00000021022	Ppp2r3c	protein_coding	23.9152	-2.07009	0.919239	-2.25196	0.0243249	0.305612	not_significant
ENSMUSG00000050989	Selenon	protein_coding	163.203	-0.788388	0.350262	-2.25085	0.024395	0.306141	not_significant
ENSMUSG00000036698	Ago2	protein_coding	140.894	-0.831466	0.369783	-2.24852	0.0245429	0.307291	not_significant
ENSMUSG00000024858	Grk2	protein_coding	212.122	0.692063	0.30775	2.24878	0.0245262	0.307291	not_significant
ENSMUSG00000067873	Htatsf1	protein_coding	378.842	-0.587446	0.261522	-2.24626	0.0246876	0.307371	not_significant
ENSMUSG00000040370	Etfrf1	protein_coding	111.752	0.957912	0.426173	2.24771	0.0245947	0.307371	not_significant
ENSMUSG00000040242	Fgfr1op2	protein_coding	862.469	0.385319	0.171496	2.24681	0.0246519	0.307371	not_significant
ENSMUSG00000020790	Ankfy1	protein_coding	62.5047	-1.27574	0.567949	-2.24622	0.0246897	0.307371	not_significant
ENSMUSG00000079179	Rab10os	antisense	86.0435	1.11171	0.494814	2.24672	0.0246577	0.307371	not_significant
ENSMUSG00000055839	Elob	protein_coding	2952.94	0.221601	0.0987114	2.24494	0.0247722	0.308048	not_significant
ENSMUSG00000066278	Vps37b	protein_coding	261.067	0.62536	0.278889	2.24232	0.0249404	0.309436	not_significant
ENSMUSG00000013089	Etv5	protein_coding	189.251	0.891543	0.397566	2.2425	0.0249288	0.309436	not_significant
ENSMUSG00000053581	Zfand2a	protein_coding	152.087	0.889256	0.396909	2.24045	0.0250616	0.310433	not_significant
ENSMUSG00000038406	Scaf1	protein_coding	156.108	0.899726	0.401774	2.23938	0.0251309	0.310433	not_significant
ENSMUSG00000038122	Tbc1d32	protein_coding	23.0924	-2.56789	1.14639	-2.23998	0.0250923	0.310433	not_significant
ENSMUSG00000021843	Ktn1	protein_coding	152.889	-0.990495	0.442317	-2.23933	0.0251342	0.310433	not_significant
ENSMUSG00000026826	Nr4a2	protein_coding	106.471	0.97916	0.437552	2.23782	0.0252331	0.310952	not_significant
ENSMUSG00000052276	Ostn	protein_coding	199.123	-0.848239	0.379019	-2.23798	0.0252222	0.310952	not_significant
ENSMUSG00000028991	Mtor	protein_coding	42.9495	-2.05952	0.921093	-2.23596	0.0253546	0.312099	not_significant
ENSMUSG00000054027	Nt5dc3	protein_coding	32.5493	1.8695	0.836375	2.23524	0.0254019	0.312329	not_significant
ENSMUSG00000039058	Ak5	protein_coding	54.5683	-1.4674	0.656758	-2.23431	0.0254627	0.312725	not_significant
ENSMUSG00000001020	S100a4	protein_coding	279.984	-0.677006	0.303088	-2.2337	0.0255031	0.312871	not_significant
ENSMUSG00000017715	Pgs1	protein_coding	163	0.823339	0.368753	2.23277	0.0255643	0.31327	not_significant
ENSMUSG00000005802	Slc30a4	protein_coding	88.1197	-1.19014	0.53319	-2.23211	0.025608	0.313454	not_significant
ENSMUSG00000027208	Fgf7	protein_coding	17.7568	-3.15984	1.41652	-2.23071	0.0257006	0.314117	not_significant
ENSMUSG00000034544	Rsrc1	protein_coding	666.535	0.518337	0.232439	2.22999	0.0257482	0.314117	not_significant
ENSMUSG00000029063	Nadk	protein_coding	518.943	0.450641	0.202082	2.22999	0.0257478	0.314117	not_significant
ENSMUSG00000021288	Klc1	protein_coding	192.109	-0.80295	0.360214	-2.22909	0.0258077	0.314492	not_significant
ENSMUSG00000027628	Aar2	protein_coding	68.4105	-1.20642	0.541578	-2.22761	0.0259065	0.315345	not_significant
ENSMUSG00000026028	Trak2	protein_coding	71.993	1.63826	0.736476	2.22446	0.0261175	0.315879	not_significant
ENSMUSG00000000838	Fmr1	protein_coding	113.19	1.03709	0.466311	2.22404	0.0261461	0.315879	not_significant
ENSMUSG00000039047	Pigk	protein_coding	215.466	-0.811879	0.365095	-2.22375	0.0261656	0.315879	not_significant
ENSMUSG00000019806	Aig1	protein_coding	446.33	-0.545319	0.245298	-2.22308	0.0262102	0.315879	not_significant
ENSMUSG00000005054	Cstb	protein_coding	1044.85	0.321162	0.144421	2.22379	0.0261625	0.315879	not_significant
ENSMUSG00000037243	Zfp692	protein_coding	25.3835	2.02492	0.909716	2.22589	0.0260218	0.315879	not_significant
ENSMUSG00000021253	Tgfb3	protein_coding	59.5574	-1.35571	0.609771	-2.22331	0.0261947	0.315879	not_significant
ENSMUSG00000052713	Zfp608	protein_coding	31.201	1.92183	0.863205	2.22638	0.0259885	0.315879	not_significant
ENSMUSG00000024712	Rfk	protein_coding	385.811	0.607062	0.272941	2.22415	0.0261384	0.315879	not_significant
ENSMUSG00000057363	Uxs1	protein_coding	226.206	-0.760962	0.342387	-2.22252	0.026248	0.315987	not_significant
ENSMUSG00000026576	Atp1b1	protein_coding	32.0351	-2.36293	1.06373	-2.22137	0.0263257	0.316051	not_significant
ENSMUSG00000036898	Zfp157	protein_coding	23.261	-2.24444	1.01044	-2.22124	0.0263346	0.316051	not_significant
ENSMUSG00000118449	AC241534.1	bidirectional_promoter_lncRNA	20.8279	2.38551	1.07399	2.22116	0.02634	0.316051	not_significant
ENSMUSG00000060739	Nsa2	protein_coding	982.382	0.397608	0.179096	2.22008	0.0264131	0.316581	not_significant
ENSMUSG00000026072	Il1r1	protein_coding	76.9134	1.27211	0.573309	2.21889	0.0264945	0.317209	not_significant
ENSMUSG00000015335	Zdhhc12	protein_coding	137.703	-0.965064	0.435073	-2.21816	0.0265436	0.317302	not_significant
ENSMUSG00000021188	Trip11	protein_coding	204.11	-0.798279	0.359922	-2.21792	0.0265603	0.317302	not_significant
ENSMUSG00000038462	Uqcrfs1	protein_coding	666.419	0.383624	0.173169	2.21532	0.0267381	0.319079	not_significant
ENSMUSG00000085704	4921531C22Rik	processed_transcript	15.4934	-2.7453	1.2401	-2.21377	0.0268446	0.319278	not_significant
ENSMUSG00000016534	Lamp2	protein_coding	415.011	-0.634671	0.286721	-2.21355	0.0268599	0.319278	not_significant
ENSMUSG00000029141	Slc4a1ap	protein_coding	114.44	-1.02303	0.462381	-2.21253	0.0269298	0.319278	not_significant
ENSMUSG00000051950	B3glct	protein_coding	102.258	-1.05523	0.476595	-2.2141	0.0268218	0.319278	not_significant
ENSMUSG00000035845	Alg12	protein_coding	32.2092	2.09698	0.947629	2.21288	0.0269063	0.319278	not_significant
ENSMUSG00000034320	Slc26a2	protein_coding	261.715	-0.793121	0.358467	-2.21253	0.0269298	0.319278	not_significant
ENSMUSG00000060708	Bloc1s4	protein_coding	187.184	0.857308	0.388257	2.20809	0.0272377	0.32236	not_significant
ENSMUSG00000006519	Cyba	protein_coding	129.115	-0.956258	0.433183	-2.20751	0.0272782	0.32236	not_significant
ENSMUSG00000032846	Zswim6	protein_coding	24.493	1.94405	0.880632	2.20756	0.0272751	0.32236	not_significant
ENSMUSG00000044155	Lsm8	protein_coding	526.202	0.50361	0.228254	2.20636	0.0273588	0.322531	not_significant
ENSMUSG00000108435	Gm45051	antisense	16.683	-2.54	1.15138	-2.20604	0.0273811	0.322531	not_significant
ENSMUSG00000079559	Colca2	protein_coding	37.7315	1.75441	0.795039	2.2067	0.0273353	0.322531	not_significant
ENSMUSG00000087574	C030037D09Rik	lincRNA	73.7817	1.16862	0.53017	2.20423	0.0275079	0.323676	not_significant
ENSMUSG00000031021	Tmem9b	protein_coding	249.546	-0.640668	0.290748	-2.20351	0.0275585	0.323838	not_significant
ENSMUSG00000038000	Acd	protein_coding	271.116	0.664226	0.301514	2.20297	0.0275968	0.323838	not_significant
ENSMUSG00000034751	Mast4	protein_coding	55.1134	1.41	0.640099	2.20278	0.0276104	0.323838	not_significant
ENSMUSG00000040550	Otud6b	protein_coding	294.107	0.604227	0.274686	2.1997	0.0278284	0.323964	not_significant
ENSMUSG00000030041	M1ap	protein_coding	50.0019	1.44632	0.657102	2.20107	0.0277313	0.323964	not_significant
ENSMUSG00000034957	Cebpa	protein_coding	36.2787	1.69641	0.771494	2.19886	0.0278876	0.323964	not_significant
ENSMUSG00000038503	Mesd	protein_coding	373.502	-0.582512	0.26478	-2.19998	0.0278082	0.323964	not_significant
ENSMUSG00000031537	Ikbkb	protein_coding	56.4331	1.34642	0.612298	2.19896	0.0278805	0.323964	not_significant
ENSMUSG00000004771	Rab11a	protein_coding	1157.34	0.370592	0.168516	2.19915	0.0278671	0.323964	not_significant
ENSMUSG00000049800	Sertad2	protein_coding	252.177	0.700525	0.318402	2.20012	0.027798	0.323964	not_significant
ENSMUSG00000047888	Tnrc6b	protein_coding	214.023	-0.696684	0.316467	-2.20144	0.0277046	0.323964	not_significant
ENSMUSG00000003200	Sh3gl1	protein_coding	191.514	0.727814	0.330844	2.19987	0.0278159	0.323964	not_significant
ENSMUSG00000028478	Clta	protein_coding	2106	0.243592	0.110834	2.1978	0.0279633	0.324499	not_significant
ENSMUSG00000019832	Rab32	protein_coding	56.3892	1.33873	0.609289	2.1972	0.0280063	0.324612	not_significant
ENSMUSG00000040260	Daam2	protein_coding	62.484	1.25442	0.571013	2.19683	0.0280324	0.324612	not_significant
ENSMUSG00000031723	Txnl4b	protein_coding	52.6999	1.51841	0.691371	2.19623	0.0280753	0.324765	not_significant
ENSMUSG00000002274	Metrn	protein_coding	633.408	-0.529057	0.241038	-2.19491	0.0281698	0.325514	not_significant
ENSMUSG00000038023	Atp6v0a2	protein_coding	135.116	-0.966013	0.440597	-2.19251	0.0283425	0.326951	not_significant
ENSMUSG00000025203	Scd2	protein_coding	357.054	-0.671269	0.306186	-2.19236	0.0283539	0.326951	not_significant
ENSMUSG00000025575	Cant1	protein_coding	161.154	-0.77203	0.352214	-2.19193	0.0283844	0.326959	not_significant
ENSMUSG00000004655	Aqp1	protein_coding	20.7877	-2.41944	1.10409	-2.19134	0.028427	0.327105	not_significant
ENSMUSG00000037622	Wdtc1	protein_coding	97.7979	1.02832	0.470197	2.18699	0.0287431	0.327435	not_significant
ENSMUSG00000029598	Plbd2	protein_coding	149.706	-0.840316	0.384049	-2.18804	0.0286665	0.327435	not_significant
ENSMUSG00000034994	Eef2	protein_coding	10097.9	0.17877	0.0816866	2.18849	0.028634	0.327435	not_significant
ENSMUSG00000021318	Gli3	protein_coding	83.8851	-1.13051	0.516285	-2.18969	0.0285465	0.327435	not_significant
ENSMUSG00000037353	Letmd1	protein_coding	108.78	-1.03539	0.473275	-2.18771	0.0286911	0.327435	not_significant
ENSMUSG00000046434	Hnrnpa1	protein_coding	523.387	0.478859	0.218872	2.18785	0.0286806	0.327435	not_significant
ENSMUSG00000024295	Cyp4f41-ps	transcribed_unprocessed_pseudogene	19.7156	3.24172	1.48238	2.18683	0.0287549	0.327435	not_significant
ENSMUSG00000024513	Mbd2	protein_coding	719.025	0.371302	0.169541	2.19004	0.0285211	0.327435	not_significant
ENSMUSG00000024889	Rce1	protein_coding	132.691	-1.02646	0.469285	-2.18728	0.0287222	0.327435	not_significant
ENSMUSG00000013662	Atad1	protein_coding	205.857	-0.863103	0.39416	-2.18973	0.0285439	0.327435	not_significant
ENSMUSG00000068335	Dok1	protein_coding	240.806	0.642892	0.29404	2.18641	0.0287856	0.327443	not_significant
ENSMUSG00000023150	Ivns1abp	protein_coding	326.316	0.527189	0.241298	2.1848	0.0289033	0.328101	not_significant
ENSMUSG00000021282	Eif5	protein_coding	1101.36	0.35479	0.162368	2.1851	0.0288816	0.328101	not_significant
ENSMUSG00000023452	Pisd	protein_coding	131.574	-1.04582	0.479004	-2.18332	0.0290126	0.328999	not_significant
ENSMUSG00000048668	Rhno1	protein_coding	120.832	1.00184	0.459017	2.18257	0.0290674	0.32901	not_significant
ENSMUSG00000056131	Pgm3	protein_coding	104.301	-1.02295	0.46871	-2.18249	0.0290736	0.32901	not_significant
ENSMUSG00000014077	Chp1	protein_coding	899.96	0.393086	0.180183	2.18159	0.0291396	0.329416	not_significant
ENSMUSG00000050608	Micos10	protein_coding	719.649	0.397651	0.182412	2.17996	0.0292608	0.330104	not_significant
ENSMUSG00000024778	Fas	protein_coding	70.4707	-1.12754	0.517215	-2.18002	0.0292557	0.330104	not_significant
ENSMUSG00000029416	Slc15a4	protein_coding	27.7702	1.84345	0.846289	2.17827	0.0293859	0.331174	not_significant
ENSMUSG00000001082	Mfsd10	protein_coding	97.9145	-0.955051	0.438689	-2.17706	0.0294762	0.331849	not_significant
ENSMUSG00000029471	Camkk2	protein_coding	144.342	0.79826	0.366743	2.17662	0.029509	0.331878	not_significant
ENSMUSG00000022280	Rnf19a	protein_coding	67.8101	1.46368	0.672844	2.17536	0.0296031	0.332595	not_significant
ENSMUSG00000049551	Fzd9	protein_coding	337.071	-0.593606	0.273161	-2.1731	0.0297727	0.333986	not_significant
ENSMUSG00000004952	Rasa4	protein_coding	25.1071	-2.22733	1.02524	-2.17249	0.0298185	0.333986	not_significant
ENSMUSG00000032293	Ireb2	protein_coding	67.1578	1.11372	0.512587	2.17275	0.0297992	0.333986	not_significant
ENSMUSG00000048920	Fkrp	protein_coding	74.6327	-1.24318	0.572613	-2.17107	0.0299256	0.334843	not_significant
ENSMUSG00000037260	Hgsnat	protein_coding	46.3961	-1.5235	0.701952	-2.17037	0.0299787	0.335094	not_significant
ENSMUSG00000028600	Podn	protein_coding	60.2134	1.49223	0.688105	2.16862	0.0301119	0.335951	not_significant
ENSMUSG00000032575	Manf	protein_coding	530.896	-0.483371	0.222914	-2.16842	0.0301265	0.335951	not_significant
ENSMUSG00000022351	Sqle	protein_coding	86.7887	1.29334	0.596516	2.16815	0.0301475	0.335951	not_significant
ENSMUSG00000021578	Ccdc127	protein_coding	243.977	-0.807328	0.372696	-2.16618	0.0302975	0.336936	not_significant
ENSMUSG00000022791	Tnk2	protein_coding	81.2423	1.06448	0.491322	2.16655	0.0302688	0.336936	not_significant
ENSMUSG00000036885	Arhgef26	protein_coding	17.9289	3.01663	1.3932	2.16525	0.0303689	0.337332	not_significant
ENSMUSG00000029199	Lias	protein_coding	185.44	0.752154	0.347603	2.16383	0.0304775	0.337332	not_significant
ENSMUSG00000029569	Tmem168	protein_coding	24.0111	-2.14533	0.991508	-2.1637	0.0304872	0.337332	not_significant
ENSMUSG00000001755	Coasy	protein_coding	97.7273	-0.98602	0.455569	-2.16437	0.0304358	0.337332	not_significant
ENSMUSG00000004865	Srpk1	protein_coding	182.768	0.715504	0.330628	2.16408	0.0304585	0.337332	not_significant
ENSMUSG00000028397	Kdm4c	protein_coding	58.5787	1.36441	0.631037	2.16217	0.0306053	0.338297	not_significant
ENSMUSG00000020128	Vps54	protein_coding	91.6319	-1.00436	0.464879	-2.16049	0.0307349	0.339387	not_significant
ENSMUSG00000028657	Ppt1	protein_coding	320.063	-0.671916	0.311138	-2.15954	0.0308082	0.339853	not_significant
ENSMUSG00000001794	Capns1	protein_coding	2235.27	0.229685	0.106405	2.1586	0.0308812	0.340315	not_significant
ENSMUSG00000039804	Ncoa5	protein_coding	120.8	0.845937	0.392453	2.15551	0.0311219	0.342142	not_significant
ENSMUSG00000019470	Xab2	protein_coding	70.9747	-1.29789	0.602265	-2.15502	0.0311604	0.342142	not_significant
ENSMUSG00000017485	Top2b	protein_coding	159.396	0.797816	0.370239	2.15487	0.0311721	0.342142	not_significant
ENSMUSG00000024937	Ehbp1l1	protein_coding	97.991	1.11155	0.51563	2.15571	0.0311063	0.342142	not_significant
ENSMUSG00000040511	Pvr	protein_coding	61.3902	-1.20245	0.5588	-2.15185	0.0314093	0.343807	not_significant
ENSMUSG00000109336	Samd4b	protein_coding	421.253	0.454044	0.211013	2.15174	0.031418	0.343807	not_significant
ENSMUSG00000069835	Sat2	protein_coding	48.5011	-1.5066	0.699945	-2.15246	0.0313613	0.343807	not_significant
ENSMUSG00000031668	Eif2ak3	protein_coding	26.3316	-2.41842	1.12427	-2.15109	0.0314688	0.343956	not_significant
ENSMUSG00000034473	Sec22a	protein_coding	96.4887	-1.02432	0.476259	-2.15077	0.0314945	0.343956	not_significant
ENSMUSG00000020580	Rock2	protein_coding	474.157	0.457694	0.212899	2.14982	0.0315698	0.344435	not_significant
ENSMUSG00000031824	6430548M08Rik	protein_coding	17.6996	-2.58776	1.20456	-2.1483	0.0316901	0.345403	not_significant
ENSMUSG00000027198	Ext2	protein_coding	219.099	-0.656135	0.305571	-2.14724	0.0317739	0.345419	not_significant
ENSMUSG00000028840	Zfp593	protein_coding	238.174	0.728088	0.339033	2.14755	0.0317499	0.345419	not_significant
ENSMUSG00000032420	Nt5e	protein_coding	247.423	-0.707203	0.329378	-2.14709	0.0317862	0.345419	not_significant
ENSMUSG00000029428	Stx2	protein_coding	138.314	1.07976	0.50335	2.14514	0.0319418	0.346765	not_significant
ENSMUSG00000037890	Wdr19	protein_coding	29.2632	-2.01295	0.93881	-2.14415	0.0320209	0.347124	not_significant
ENSMUSG00000017291	Taok1	protein_coding	277.378	-0.544597	0.254018	-2.14393	0.0320383	0.347124	not_significant
ENSMUSG00000026456	Cyb5r1	protein_coding	1207.79	-0.372	0.173585	-2.14304	0.0321097	0.347553	not_significant
ENSMUSG00000026078	Pdcl3	protein_coding	404.026	0.501294	0.234246	2.14003	0.032352	0.348796	not_significant
ENSMUSG00000026739	Bmi1	protein_coding	194.276	0.669266	0.312727	2.14009	0.0323472	0.348796	not_significant
ENSMUSG00000106918	Mrpl33	protein_coding	775.499	0.360289	0.168341	2.14023	0.0323361	0.348796	not_significant
ENSMUSG00000002679	Med6	protein_coding	38.9452	1.66671	0.778744	2.14026	0.0323339	0.348796	not_significant
ENSMUSG00000020256	Aldh1l2	protein_coding	245.878	-0.672493	0.314578	-2.13776	0.0325359	0.350433	not_significant
ENSMUSG00000039294	Cybc1	protein_coding	69.4152	-1.44027	0.674418	-2.13557	0.0327142	0.352008	not_significant
ENSMUSG00000030591	Psmd8	protein_coding	1140.96	0.344331	0.161314	2.13454	0.0327988	0.352571	not_significant
ENSMUSG00000024429	Gnl1	protein_coding	510.797	0.42355	0.198773	2.13083	0.0331034	0.355496	not_significant
ENSMUSG00000008683	Rps15a	protein_coding	12406.7	0.252424	0.118644	2.12758	0.0333721	0.355603	not_significant
ENSMUSG00000040040	Ift88	protein_coding	81.8299	-1.00676	0.472974	-2.12858	0.0332888	0.355603	not_significant
ENSMUSG00000041765	Ubac2	protein_coding	166.742	-1.00244	0.470995	-2.12835	0.0333079	0.355603	not_significant
ENSMUSG00000020346	Mgat1	protein_coding	237.035	-0.666361	0.31315	-2.12793	0.0333433	0.355603	not_significant
ENSMUSG00000038838	Vars2	protein_coding	50.6252	1.50329	0.706391	2.12812	0.033327	0.355603	not_significant
ENSMUSG00000118346	Tmem179b	protein_coding	358.195	-0.565578	0.265663	-2.12893	0.0332598	0.355603	not_significant
ENSMUSG00000052942	Glis3	protein_coding	78.5054	1.13758	0.534689	2.12756	0.0333734	0.355603	not_significant
ENSMUSG00000025171	Ubtd1	protein_coding	245.299	0.656473	0.308527	2.12777	0.0333565	0.355603	not_significant
ENSMUSG00000014349	Ube2z	protein_coding	688.631	0.362408	0.170389	2.12694	0.0334251	0.355808	not_significant
ENSMUSG00000028990	Lzic	protein_coding	152.747	-0.721774	0.339538	-2.12575	0.0335239	0.356167	not_significant
ENSMUSG00000018263	Tbx5	protein_coding	14.9286	-2.85805	1.34431	-2.12603	0.033501	0.356167	not_significant
ENSMUSG00000047547	Cltb	protein_coding	422.675	0.604467	0.284424	2.12523	0.0335673	0.356282	not_significant
ENSMUSG00000028468	Rgp1	protein_coding	286.999	0.658088	0.309918	2.12343	0.033718	0.357535	not_significant
ENSMUSG00000025823	Pdia4	protein_coding	350.742	-0.603509	0.284415	-2.12193	0.0338437	0.358521	not_significant
ENSMUSG00000039262	Prrc2b	protein_coding	190.45	-0.723656	0.341379	-2.1198	0.034023	0.359588	not_significant
ENSMUSG00000032114	Slc37a4	protein_coding	92.658	-0.923993	0.435936	-2.11956	0.034043	0.359588	not_significant
ENSMUSG00000041961	Znrf3	protein_coding	23.1943	-2.40652	1.13502	-2.12023	0.0339865	0.359588	not_significant
ENSMUSG00000030987	Stim1	protein_coding	56.191	-1.33207	0.628769	-2.11853	0.0341301	0.36016	not_significant
ENSMUSG00000034101	Ctnnd1	protein_coding	193.22	-0.670297	0.316563	-2.11742	0.0342243	0.360806	not_significant
ENSMUSG00000040296	Ddx58	protein_coding	67.2725	1.11945	0.529185	2.11542	0.0343942	0.362248	not_significant
ENSMUSG00000006705	Pknox1	protein_coding	95.3406	0.97281	0.460103	2.11433	0.0344872	0.362878	not_significant
ENSMUSG00000063275	Hacd1	protein_coding	705.383	0.406674	0.192644	2.11102	0.0347707	0.363887	not_significant
ENSMUSG00000014873	Surf2	protein_coding	200.804	-0.669905	0.317157	-2.11222	0.0346678	0.363887	not_significant
ENSMUSG00000028069	Gpatch4	protein_coding	203.072	0.742436	0.351718	2.11088	0.0347826	0.363887	not_significant
ENSMUSG00000071014	Ndufb6	protein_coding	625.458	-0.440425	0.208625	-2.11109	0.0347648	0.363887	not_significant
ENSMUSG00000030717	Nupr1	protein_coding	1931.69	0.234842	0.111168	2.1125	0.0346438	0.363887	not_significant
ENSMUSG00000036009	Mettl25	protein_coding	30.7593	-2.08311	0.986493	-2.11163	0.0347179	0.363887	not_significant
ENSMUSG00000022827	Rabl3	protein_coding	114.373	0.826892	0.391834	2.11032	0.0348312	0.364048	not_significant
ENSMUSG00000033257	Ttll4	protein_coding	21.1659	1.96281	0.930287	2.10989	0.0348674	0.364079	not_significant
ENSMUSG00000031196	F8	protein_coding	24.0944	1.87767	0.890247	2.10916	0.0349311	0.364396	not_significant
ENSMUSG00000024902	Mrpl11	protein_coding	480.309	0.455681	0.216136	2.1083	0.0350047	0.364816	not_significant
ENSMUSG00000028542	Slc6a9	protein_coding	273.487	-0.697027	0.330722	-2.10759	0.0350662	0.365109	not_significant
ENSMUSG00000028497	Hacd4	protein_coding	83.0844	-1.06819	0.507187	-2.1061	0.0351953	0.365195	not_significant
ENSMUSG00000028567	Txndc12	protein_coding	346.496	-0.593771	0.282024	-2.10539	0.0352575	0.365195	not_significant
ENSMUSG00000028551	Cdkn2c	protein_coding	318.963	-0.519438	0.246776	-2.10489	0.0353006	0.365195	not_significant
ENSMUSG00000042367	Gjb3	protein_coding	24.5958	-2.44605	1.16234	-2.10442	0.0353415	0.365195	not_significant
ENSMUSG00000020009	Ifngr1	protein_coding	97.5488	-1.10827	0.526389	-2.10541	0.0352555	0.365195	not_significant
ENSMUSG00000034889	Cactin	protein_coding	72.1006	-1.14717	0.545078	-2.1046	0.0353264	0.365195	not_significant
ENSMUSG00000057594	Arl16	protein_coding	73.9889	-1.21175	0.57526	-2.10643	0.0351668	0.365195	not_significant
ENSMUSG00000022337	Emc2	protein_coding	117.215	0.868616	0.412431	2.10609	0.0351966	0.365195	not_significant
ENSMUSG00000026404	Ddx59	protein_coding	47.6356	-1.43388	0.682125	-2.10209	0.0355457	0.366268	not_significant
ENSMUSG00000039357	Fut11	protein_coding	72.6324	-1.38024	0.656541	-2.10229	0.0355279	0.366268	not_significant
ENSMUSG00000063060	Sox7	protein_coding	27.5511	2.18518	1.03946	2.10224	0.0355327	0.366268	not_significant
ENSMUSG00000057103	Nat8f1	protein_coding	26.0858	2.23999	1.06622	2.10086	0.035653	0.366781	not_significant
ENSMUSG00000096995	2810029C07Rik	bidirectional_promoter_lncRNA	9.67454	-3.15796	1.50325	-2.10075	0.0356626	0.366781	not_significant
ENSMUSG00000066571	4931406P16Rik	protein_coding	65.8346	1.22867	0.585037	2.10016	0.035715	0.366975	not_significant
ENSMUSG00000027088	Phospho2	protein_coding	107.932	0.930465	0.443361	2.09866	0.0358466	0.367637	not_significant
ENSMUSG00000034839	Larp6	protein_coding	30.0809	1.80092	0.858042	2.09887	0.0358283	0.367637	not_significant
ENSMUSG00000029103	Lrpap1	protein_coding	247.324	-0.608356	0.289982	-2.09791	0.0359131	0.367728	not_significant
ENSMUSG00000051391	Ywhag	protein_coding	985.687	0.326452	0.155616	2.0978	0.0359227	0.367728	not_significant
ENSMUSG00000048581	E130311K13Rik	protein_coding	63.4699	-1.278	0.609559	-2.09659	0.03603	0.368138	not_significant
ENSMUSG00000065954	Tacc1	protein_coding	119.899	-0.805188	0.38399	-2.0969	0.0360024	0.368138	not_significant
ENSMUSG00000023391	Dlx2	protein_coding	7.19423	-3.98899	1.90372	-2.09536	0.0361387	0.368904	not_significant
ENSMUSG00000030934	Oat	protein_coding	990.664	0.306582	0.146447	2.09346	0.0363081	0.369944	not_significant
ENSMUSG00000078572	Ndufaf8	protein_coding	497.033	0.468218	0.223638	2.09364	0.0362922	0.369944	not_significant
ENSMUSG00000021171	Esyt2	protein_coding	89.2501	-1.16117	0.555117	-2.09176	0.0364599	0.371145	not_significant
ENSMUSG00000022698	Naa50	protein_coding	442.475	0.482007	0.230483	2.09129	0.0365024	0.371232	not_significant
ENSMUSG00000031960	Aars	protein_coding	378.604	-0.516297	0.246971	-2.09052	0.0365713	0.371588	not_significant
ENSMUSG00000025278	Flnb	protein_coding	273.593	-0.812474	0.388845	-2.08946	0.0366667	0.371988	not_significant
ENSMUSG00000057897	Camk2b	protein_coding	23.8284	-2.49116	1.19254	-2.08894	0.0367127	0.371988	not_significant
ENSMUSG00000044894	Uqcrq	protein_coding	2467.7	0.247022	0.11825	2.08898	0.0367096	0.371988	not_significant
ENSMUSG00000102349	Gm37376	TEC	13.7468	-2.81609	1.34867	-2.08805	0.0367929	0.372456	not_significant
ENSMUSG00000015305	Sash1	protein_coding	101.308	-0.908436	0.435307	-2.08689	0.0368984	0.373179	not_significant
ENSMUSG00000034175	Rhbdd3	protein_coding	88.8043	-1.01223	0.485216	-2.08615	0.036965	0.373507	not_significant
ENSMUSG00000028788	Ptp4a2	protein_coding	1832.14	0.234906	0.112635	2.08556	0.0370186	0.373704	not_significant
ENSMUSG00000064367	mt-Nd5	protein_coding	82.252	-1.3123	0.62949	-2.08471	0.0370959	0.374138	not_significant
ENSMUSG00000027602	Map1lc3a	protein_coding	2221.05	0.228965	0.109871	2.08393	0.0371662	0.374502	not_significant
ENSMUSG00000035268	Pkig	protein_coding	281.286	0.611064	0.293381	2.08283	0.0372663	0.374808	not_significant
ENSMUSG00000031818	Cox4i1	protein_coding	4294.07	0.200851	0.0964168	2.08315	0.0372375	0.374808	not_significant
ENSMUSG00000021268	Meg3	lincRNA	343.746	-0.605025	0.290532	-2.08247	0.0372993	0.374808	not_significant
ENSMUSG00000054408	Spcs3	protein_coding	242.327	-0.607503	0.291808	-2.08186	0.0373552	0.37482	not_significant
ENSMUSG00000053950	Adnp2	protein_coding	59.2719	-1.20207	0.577444	-2.08171	0.0373689	0.37482	not_significant
ENSMUSG00000035150	Eif2s3x	protein_coding	191.743	0.74122	0.356132	2.08131	0.0374059	0.374847	not_significant
ENSMUSG00000012483	Rpa3	protein_coding	207.14	-0.637894	0.306954	-2.07814	0.0376964	0.377193	not_significant
ENSMUSG00000005262	Ufd1	protein_coding	307.216	0.541606	0.260638	2.078	0.037709	0.377193	not_significant
ENSMUSG00000029718	Pcolce	protein_coding	1816.23	-0.297523	0.143214	-2.07747	0.0377584	0.377342	not_significant
ENSMUSG00000108591	Particl	TEC	39.0515	-1.96172	0.944534	-2.07692	0.0378089	0.377503	not_significant
ENSMUSG00000025499	Hras	protein_coding	1188.43	0.294494	0.141848	2.07613	0.037882	0.377887	not_significant
ENSMUSG00000027165	B230118H07Rik	protein_coding	255.908	-0.603879	0.291133	-2.07424	0.038057	0.378254	not_significant
ENSMUSG00000066721	Zfp575	protein_coding	21.4422	2.8649	1.38056	2.07516	0.0379713	0.378254	not_significant
ENSMUSG00000035152	Ap2b1	protein_coding	243.022	0.591903	0.285321	2.07452	0.038031	0.378254	not_significant
ENSMUSG00000023800	Tiam2	protein_coding	61.7276	1.29991	0.626573	2.07463	0.0380207	0.378254	not_significant
ENSMUSG00000032245	Cln6	protein_coding	185.414	-0.730043	0.352033	-2.07379	0.0380985	0.378323	not_significant
ENSMUSG00000029470	P2rx4	protein_coding	66.0916	-1.11899	0.540117	-2.07176	0.0382875	0.379106	not_significant
ENSMUSG00000021102	Glrx5	protein_coding	584.266	0.44752	0.216041	2.07146	0.0383159	0.379106	not_significant
ENSMUSG00000022780	Meltf	protein_coding	377.331	-0.544477	0.262773	-2.07204	0.0382614	0.379106	not_significant
ENSMUSG00000075010	AW112010	lincRNA	13.4645	2.72649	1.31554	2.07252	0.0382165	0.379106	not_significant
ENSMUSG00000028063	Lmna	protein_coding	1593.95	0.306331	0.148005	2.06973	0.038478	0.380366	not_significant
ENSMUSG00000042747	Krtcap2	protein_coding	1919.38	-0.256636	0.124038	-2.06901	0.0385454	0.380688	not_significant
ENSMUSG00000049690	Nckap5	protein_coding	34.9661	-1.85954	0.89942	-2.06749	0.0386883	0.381068	not_significant
ENSMUSG00000030213	Atf7ip	protein_coding	59.7599	-1.3608	0.65813	-2.06767	0.038671	0.381068	not_significant
ENSMUSG00000024360	Etf1	protein_coding	512.889	0.464076	0.224448	2.06763	0.0386751	0.381068	not_significant
ENSMUSG00000021972	Hmbox1	protein_coding	106.414	0.958968	0.46445	2.06474	0.0389478	0.383278	not_significant
ENSMUSG00000050088	1600012H06Rik	protein_coding	113.114	-0.843328	0.40852	-2.06435	0.0389848	0.383298	not_significant
ENSMUSG00000021597	Slf1	protein_coding	34.0381	1.62545	0.787988	2.06279	0.0391327	0.384407	not_significant
ENSMUSG00000018167	Stard3	protein_coding	76.2356	-1.04264	0.505545	-2.06241	0.039169	0.384418	not_significant
ENSMUSG00000029392	Rilpl1	protein_coding	92.6911	-0.883999	0.42879	-2.06161	0.0392445	0.38447	not_significant
ENSMUSG00000031755	Bbs2	protein_coding	54.7957	1.30098	0.630967	2.06188	0.0392188	0.38447	not_significant
ENSMUSG00000024539	Ptpn2	protein_coding	247.067	0.633883	0.307544	2.06111	0.0392924	0.384595	not_significant
ENSMUSG00000033467	Crlf2	protein_coding	262.419	-0.608801	0.295627	-2.05935	0.0394605	0.385673	not_significant
ENSMUSG00000057130	Txnl4a	protein_coding	543.541	-0.415954	0.201996	-2.05922	0.0394731	0.385673	not_significant
ENSMUSG00000041560	Nop53	protein_coding	865.367	0.315467	0.153242	2.05863	0.0395301	0.385886	not_significant
ENSMUSG00000052854	Nrk	protein_coding	573.21	-0.406481	0.197596	-2.05714	0.0396731	0.386818	not_significant
ENSMUSG00000034617	Mtrr	protein_coding	56.1873	1.31017	0.636965	2.0569	0.0396963	0.386818	not_significant
ENSMUSG00000035069	Oma1	protein_coding	43.6886	-1.33333	0.648524	-2.05595	0.0397876	0.387019	not_significant
ENSMUSG00000037108	Zcwpw1	protein_coding	17.9451	-2.39433	1.16442	-2.05625	0.0397584	0.387019	not_significant
ENSMUSG00000003072	Atp5d	protein_coding	3078.59	0.20122	0.0978916	2.05554	0.039827	0.387057	not_significant
ENSMUSG00000063364	3300002I08Rik	protein_coding	13.474	3.16276	1.54053	2.05303	0.0400696	0.388682	not_significant
ENSMUSG00000040659	Efhd2	protein_coding	780.651	0.321647	0.156698	2.05265	0.0401063	0.388682	not_significant
ENSMUSG00000036181	H1f2	protein_coding	717.428	0.461464	0.224794	2.05283	0.0400894	0.388682	not_significant
ENSMUSG00000022336	Eif3e	protein_coding	1950.91	0.270089	0.1316	2.05234	0.0401362	0.388682	not_significant
ENSMUSG00000039159	Ube2h	protein_coding	220.516	0.671411	0.327341	2.0511	0.0402568	0.389347	not_significant
ENSMUSG00000004394	Tmed4	protein_coding	225.098	-0.644482	0.314242	-2.05091	0.0402761	0.389347	not_significant
ENSMUSG00000039501	Znfx1	protein_coding	61.26	1.20205	0.587128	2.04734	0.0406251	0.390369	not_significant
ENSMUSG00000027519	Rab22a	protein_coding	245.531	0.653796	0.319183	2.04834	0.0405265	0.390369	not_significant
ENSMUSG00000046985	Tapt1	protein_coding	53.0969	-1.30703	0.638425	-2.04727	0.0406315	0.390369	not_significant
ENSMUSG00000052040	Klf13	protein_coding	146.915	0.845037	0.412445	2.04885	0.0404771	0.390369	not_significant
ENSMUSG00000030754	Copb1	protein_coding	363.362	-0.561998	0.27443	-2.04787	0.0405724	0.390369	not_significant
ENSMUSG00000045107	Saysd1	protein_coding	337.987	-0.519973	0.253965	-2.04742	0.0406168	0.390369	not_significant
ENSMUSG00000073542	Cep76	protein_coding	32.9035	1.6248	0.793558	2.04749	0.0406101	0.390369	not_significant
ENSMUSG00000024187	Fam234a	protein_coding	184.242	-0.80046	0.391163	-2.04636	0.0407211	0.390887	not_significant
ENSMUSG00000018143	Mafk	protein_coding	69.0977	1.10723	0.541177	2.04597	0.0407591	0.390909	not_significant
ENSMUSG00000022629	Kif21a	protein_coding	273.015	0.576476	0.281816	2.04558	0.0407978	0.390938	not_significant
ENSMUSG00000028098	Rnf115	protein_coding	133.354	0.860679	0.421011	2.04432	0.0409224	0.391788	not_significant
ENSMUSG00000038776	Ephx1	protein_coding	402.799	-0.609446	0.298786	-2.03974	0.0413763	0.392635	not_significant
ENSMUSG00000038733	Wdr26	protein_coding	430.001	0.511818	0.250868	2.04018	0.0413319	0.392635	not_significant
ENSMUSG00000027195	Hsd17b12	protein_coding	259.53	-0.892212	0.436938	-2.04196	0.0411551	0.392635	not_significant
ENSMUSG00000062190	Lancl2	protein_coding	57.4114	-1.43376	0.702053	-2.04225	0.0411271	0.392635	not_significant
ENSMUSG00000038371	Sbf2	protein_coding	161.162	0.763082	0.373842	2.04119	0.0412319	0.392635	not_significant
ENSMUSG00000059277	R74862	processed_transcript	44.7723	1.30002	0.637253	2.04004	0.0413462	0.392635	not_significant
ENSMUSG00000020027	Socs2	protein_coding	39.1057	1.5902	0.779721	2.03945	0.0414056	0.392635	not_significant
ENSMUSG00000014856	Tmem208	protein_coding	307.739	-0.665715	0.326341	-2.03994	0.0413564	0.392635	not_significant
ENSMUSG00000022203	Efs	protein_coding	95.8594	-0.896998	0.439182	-2.04243	0.041109	0.392635	not_significant
ENSMUSG00000021326	Trim27	protein_coding	377.763	0.618312	0.303061	2.04022	0.0413281	0.392635	not_significant
ENSMUSG00000034709	Ppp1r21	protein_coding	60.8144	-1.26242	0.618142	-2.04228	0.0411237	0.392635	not_significant
ENSMUSG00000053644	Aldh7a1	protein_coding	319.89	-0.49156	0.241372	-2.03653	0.0416974	0.395061	not_significant
ENSMUSG00000080717	B230307C23Rik	protein_coding	22.0523	2.09995	1.03204	2.03475	0.0418764	0.396413	not_significant
ENSMUSG00000085227	6330418K02Rik	antisense	26.3125	-2.05503	1.01109	-2.03249	0.0421044	0.397278	not_significant
ENSMUSG00000002983	Relb	protein_coding	83.5647	1.08527	0.533946	2.03255	0.0420976	0.397278	not_significant
ENSMUSG00000064145	Arih2	protein_coding	231.805	0.656403	0.322881	2.03296	0.042057	0.397278	not_significant
ENSMUSG00000022757	Tfg	protein_coding	684.013	0.383219	0.188555	2.0324	0.042113	0.397278	not_significant
ENSMUSG00000034024	Cct2	protein_coding	2354.37	0.220801	0.108673	2.0318	0.0421744	0.397514	not_significant
ENSMUSG00000029466	Anapc7	protein_coding	113.103	0.973071	0.479245	2.03042	0.0423134	0.398042	not_significant
ENSMUSG00000052794	1700030K09Rik	protein_coding	28.8706	1.65956	0.817583	2.02984	0.0423728	0.398042	not_significant
ENSMUSG00000039048	Foxred1	protein_coding	54.3033	-1.39263	0.686069	-2.02987	0.0423698	0.398042	not_significant
ENSMUSG00000058441	Panx2	protein_coding	20.4778	2.17378	1.07093	2.02981	0.0423759	0.398042	not_significant
ENSMUSG00000036529	Sbf1	protein_coding	105.537	0.930709	0.45867	2.02915	0.0424434	0.398334	not_significant
ENSMUSG00000028525	Pde4b	protein_coding	24.1209	1.76149	0.868844	2.02739	0.0426222	0.398986	not_significant
ENSMUSG00000029591	Ung	protein_coding	56.8396	-1.37473	0.678061	-2.02745	0.0426165	0.398986	not_significant
ENSMUSG00000004455	Ppp1cc	protein_coding	54.3774	1.40012	0.690497	2.0277	0.042591	0.398986	not_significant
ENSMUSG00000058056	Palld	protein_coding	214.789	-0.694853	0.343342	-2.02379	0.0429917	0.402101	not_significant
ENSMUSG00000019054	Fis1	protein_coding	1806.09	0.270017	0.133473	2.02301	0.0430723	0.402168	not_significant
ENSMUSG00000022594	Lynx1	protein_coding	84.605	-0.968467	0.478647	-2.02335	0.0430376	0.402168	not_significant
ENSMUSG00000031229	Atrx	protein_coding	268.2	-0.617893	0.305509	-2.02251	0.0431241	0.402308	not_significant
ENSMUSG00000021774	Ube2e1	protein_coding	607.397	0.390046	0.192928	2.02172	0.0432055	0.402381	not_significant
ENSMUSG00000022206	Npr3	protein_coding	31.0016	-2.1759	1.07611	-2.02201	0.0431757	0.402381	not_significant
ENSMUSG00000028476	Reck	protein_coding	57.7893	-1.33885	0.662409	-2.02118	0.0432613	0.402558	not_significant
ENSMUSG00000074578	Zfas1	processed_transcript	1259.57	0.258516	0.127952	2.02041	0.0433408	0.402614	not_significant
ENSMUSG00000045176	Borcs6	protein_coding	139.82	-0.900197	0.44554	-2.02046	0.0433356	0.402614	not_significant
ENSMUSG00000062382	Ftl1-ps1	protein_coding	52.1482	1.3908	0.688764	2.01927	0.0434594	0.403087	not_significant
ENSMUSG00000061232	H2-K1	protein_coding	324.43	-0.627574	0.310802	-2.01921	0.0434655	0.403087	not_significant
ENSMUSG00000031972	Acta1	protein_coding	22.8799	1.92033	0.951504	2.01821	0.0435696	0.403711	not_significant
ENSMUSG00000030846	Tial1	protein_coding	209.604	0.700447	0.347227	2.01726	0.0436686	0.404285	not_significant
ENSMUSG00000039239	Tgfb2	protein_coding	185.187	-0.745073	0.369593	-2.01593	0.0438073	0.405226	not_significant
ENSMUSG00000032657	Fam189b	protein_coding	119.099	-0.991603	0.492179	-2.01472	0.0439339	0.406054	not_significant
ENSMUSG00000026856	Dolpp1	protein_coding	71.5734	-1.17638	0.584524	-2.01255	0.0441617	0.407816	not_significant
ENSMUSG00000046861	Hectd3	protein_coding	23.5176	-1.79863	0.894515	-2.01073	0.0443539	0.409044	not_significant
ENSMUSG00000039114	Nrn1	protein_coding	57.9471	-1.72243	0.856832	-2.01023	0.0444068	0.409044	not_significant
ENSMUSG00000023020	Cox14	protein_coding	908.201	0.321138	0.159746	2.0103	0.0443989	0.409044	not_significant
ENSMUSG00000032463	Faim	protein_coding	40.8569	-1.66646	0.829518	-2.00895	0.044542	0.409943	not_significant
ENSMUSG00000027465	Tbc1d20	protein_coding	361.84	0.476925	0.237592	2.00732	0.0447153	0.411193	not_significant
ENSMUSG00000027860	Vangl1	protein_coding	72.7071	-1.35325	0.674756	-2.00554	0.0449058	0.411906	not_significant
ENSMUSG00000033004	Mycbp2	protein_coding	100.78	0.940309	0.468693	2.00624	0.044831	0.411906	not_significant
ENSMUSG00000020311	Erlec1	protein_coding	261.396	-0.570267	0.284336	-2.00561	0.044898	0.411906	not_significant
ENSMUSG00000027953	Slc50a1	protein_coding	222.407	-0.705641	0.351936	-2.00503	0.0449601	0.412044	not_significant
ENSMUSG00000030922	Lyrm1	protein_coding	14.3537	2.28865	1.14185	2.00434	0.0450338	0.412044	not_significant
ENSMUSG00000003923	Tfam	protein_coding	160.55	0.666442	0.332499	2.00434	0.0450336	0.412044	not_significant
ENSMUSG00000031398	Plxna3	protein_coding	17.9774	-2.04797	1.02204	-2.00381	0.0450906	0.412054	not_significant
ENSMUSG00000029020	Mfn2	protein_coding	164.525	0.754416	0.376553	2.00348	0.0451258	0.412054	not_significant
ENSMUSG00000030788	Rnf141	protein_coding	87.0038	1.05167	0.524973	2.00327	0.0451478	0.412054	not_significant
ENSMUSG00000026248	Mrpl44	protein_coding	209.436	0.593831	0.296764	2.00102	0.0453901	0.412631	not_significant
ENSMUSG00000028049	Scamp3	protein_coding	433.105	-0.488041	0.243877	-2.00118	0.0453733	0.412631	not_significant
ENSMUSG00000028719	Cmpk1	protein_coding	1437.36	0.296835	0.148272	2.00196	0.0452889	0.412631	not_significant
ENSMUSG00000002332	Dhrs1	protein_coding	328.65	0.465459	0.232621	2.00093	0.0453996	0.412631	not_significant
ENSMUSG00000010057	Nprl2	protein_coding	39.3738	-1.54226	0.770612	-2.00134	0.0453553	0.412631	not_significant
ENSMUSG00000057649	Brd9	protein_coding	80.9052	-1.20552	0.602761	-1.99999	0.045501	0.413038	not_significant
ENSMUSG00000022816	Fstl1	protein_coding	451.954	-0.551766	0.275908	-1.99982	0.0455199	0.413038	not_significant
ENSMUSG00000047557	Lxn	protein_coding	225.324	0.614364	0.307468	1.99814	0.0457013	0.414341	not_significant
ENSMUSG00000033444	Specc1l	protein_coding	193.257	0.801287	0.401341	1.99652	0.0458769	0.414945	not_significant
ENSMUSG00000003344	Btbd2	protein_coding	215.358	-0.627058	0.314106	-1.99633	0.0458981	0.414945	not_significant
ENSMUSG00000058881	Zfp516	protein_coding	129.367	-0.929902	0.465852	-1.99613	0.0459196	0.414945	not_significant
ENSMUSG00000040385	Ppp1ca	protein_coding	1484.97	0.257491	0.128942	1.99695	0.0458309	0.414945	not_significant
ENSMUSG00000038806	Sde2	protein_coding	133.516	0.986401	0.494343	1.99538	0.0460016	0.415032	not_significant
ENSMUSG00000050312	Nsun3	protein_coding	59.9243	1.13983	0.571243	1.99535	0.0460051	0.415032	not_significant
ENSMUSG00000005610	Eif4g2	protein_coding	2397.36	0.281518	0.141161	1.99431	0.0461184	0.41537	not_significant
ENSMUSG00000022205	Sub1	protein_coding	976.16	0.324827	0.162864	1.99447	0.0461008	0.41537	not_significant
ENSMUSG00000029869	Ephb6	protein_coding	13.9177	-2.33138	1.17082	-1.99123	0.0464551	0.418058	not_significant
ENSMUSG00000001416	Cct3	protein_coding	814.662	0.379843	0.190857	1.99019	0.0465696	0.4184	not_significant
ENSMUSG00000038611	Phrf1	protein_coding	75.0886	-1.0954	0.550394	-1.99021	0.0465675	0.4184	not_significant
ENSMUSG00000027457	Snph	protein_coding	71.6476	-1.10485	0.556522	-1.98528	0.0471129	0.422158	not_significant
ENSMUSG00000019055	Plod1	protein_coding	102.834	-0.981504	0.494542	-1.98467	0.0471808	0.422158	not_significant
ENSMUSG00000004849	Ap1s1	protein_coding	776.913	0.366324	0.184466	1.98586	0.0470486	0.422158	not_significant
ENSMUSG00000032411	Tfdp2	protein_coding	134.246	0.90917	0.457942	1.98534	0.0471068	0.422158	not_significant
ENSMUSG00000009035	Tmem184b	protein_coding	260.239	-0.569678	0.287021	-1.98479	0.0471673	0.422158	not_significant
ENSMUSG00000061451	Tmem151a	protein_coding	62.7923	1.179	0.594287	1.98388	0.0472689	0.422601	not_significant
ENSMUSG00000005124	Ccn4	protein_coding	188.98	-0.741059	0.373726	-1.98289	0.0473793	0.423242	not_significant
ENSMUSG00000063873	Slc24a3	protein_coding	53.9762	-1.36669	0.689836	-1.98118	0.0475715	0.424226	not_significant
ENSMUSG00000031246	Sh3bgrl	protein_coding	637.495	0.402414	0.203203	1.98036	0.0476632	0.424226	not_significant
ENSMUSG00000057132	Rpgrip1	protein_coding	66.0357	1.14887	0.580472	1.97919	0.0477946	0.424226	not_significant
ENSMUSG00000020303	Stc2	protein_coding	123.347	-0.912468	0.461038	-1.97916	0.0477982	0.424226	not_significant
ENSMUSG00000040365	Trim41	protein_coding	134.296	0.978791	0.494552	1.97915	0.0477996	0.424226	not_significant
ENSMUSG00000068101	Cenpm	protein_coding	14.802	-2.59004	1.30739	-1.98108	0.0475826	0.424226	not_significant
ENSMUSG00000060636	Rpl35a	protein_coding	2893.37	0.22769	0.114996	1.97998	0.0477057	0.424226	not_significant
ENSMUSG00000055044	Pdlim1	protein_coding	80.3045	-0.96292	0.486141	-1.98074	0.0476204	0.424226	not_significant
ENSMUSG00000073987	Ggh	protein_coding	192.017	-0.667831	0.337528	-1.97859	0.0478619	0.424386	not_significant
ENSMUSG00000041258	Zfp236	protein_coding	55.9135	1.31169	0.663041	1.9783	0.0478951	0.424386	not_significant
ENSMUSG00000023809	Rps6ka2	protein_coding	37.5273	1.59553	0.80726	1.97648	0.0481006	0.425862	not_significant
ENSMUSG00000022679	Mpv17l	protein_coding	41.2732	1.34905	0.682812	1.97573	0.0481854	0.426267	not_significant
ENSMUSG00000026981	Il1rn	protein_coding	19.6729	2.72038	1.37802	1.97412	0.0483679	0.426503	not_significant
ENSMUSG00000059027	9630013D21Rik	processed_transcript	16.1332	2.44784	1.23986	1.97428	0.0483497	0.426503	not_significant
ENSMUSG00000030447	Cyfip1	protein_coding	105.409	-1.0683	0.54109	-1.97436	0.0483412	0.426503	not_significant
ENSMUSG00000006731	B4galnt1	protein_coding	17.406	2.35632	1.19328	1.97465	0.0483077	0.426503	not_significant
ENSMUSG00000101013	A630072M18Rik	antisense	26.3535	-1.84	0.932914	-1.97232	0.0485735	0.427971	not_significant
ENSMUSG00000023764	Sfi1	protein_coding	16.5738	-2.88528	1.4642	-1.97054	0.0487762	0.429066	not_significant
ENSMUSG00000042015	Wdr41	protein_coding	188.666	0.697793	0.354085	1.97069	0.048759	0.429066	not_significant
ENSMUSG00000049288	Lix1l	protein_coding	534.109	0.448681	0.227816	1.96948	0.0488975	0.429788	not_significant
ENSMUSG00000026112	Coa5	protein_coding	245.168	0.657189	0.333769	1.96899	0.0489538	0.429937	not_significant
ENSMUSG00000038193	Hand2	protein_coding	24.9292	-1.91431	0.972868	-1.96769	0.0491033	0.430904	not_significant
ENSMUSG00000024150	Mcfd2	protein_coding	377.214	-0.482465	0.245449	-1.96564	0.04934	0.432634	not_significant
ENSMUSG00000037370	Enpp1	protein_coding	164.189	0.862308	0.438814	1.96509	0.0494042	0.43285	not_significant
ENSMUSG00000025235	Bbs4	protein_coding	53.4326	1.40416	0.71477	1.96449	0.0494731	0.433107	not_significant
ENSMUSG00000025794	Rpl14	protein_coding	4645.51	0.2083	0.10614	1.96251	0.0497035	0.434776	not_significant
ENSMUSG00000106870	Gm43681	TEC	11.6802	2.75405	1.40412	1.96141	0.0498317	0.434985	not_significant
ENSMUSG00000032301	Psma4	protein_coding	376.783	0.53586	0.27322	1.96128	0.0498466	0.434985	not_significant
ENSMUSG00000066357	Wdr6	protein_coding	214.891	-0.628389	0.320314	-1.96179	0.0497869	0.434985	not_significant
ENSMUSG00000013973	Dedd	protein_coding	192.317	0.672293	0.343265	1.95852	0.0501685	0.437097	not_significant
ENSMUSG00000033096	Apmap	protein_coding	25.0665	-2.02142	1.03198	-1.95878	0.0501387	0.437097	not_significant
ENSMUSG00000030335	Mrpl51	protein_coding	528.513	0.475222	0.242689	1.95815	0.0502119	0.437127	not_significant
ENSMUSG00000039405	Prss23	protein_coding	307.37	-0.586089	0.29942	-1.95742	0.0502983	0.437531	not_significant
ENSMUSG00000017724	Etv4	protein_coding	16.9799	2.80014	1.43121	1.95648	0.0504081	0.438138	not_significant
ENSMUSG00000020375	Rufy1	protein_coding	71.8446	1.08626	0.555415	1.95575	0.0504942	0.438538	not_significant
ENSMUSG00000026104	Stat1	protein_coding	49.5069	-1.33703	0.683817	-1.95525	0.0505536	0.438706	not_significant
ENSMUSG00000027651	Rprd1b	protein_coding	191.212	-0.673568	0.344612	-1.95457	0.0506343	0.439058	not_significant
ENSMUSG00000066621	Tecpr1	protein_coding	87.5771	-1.09078	0.558604	-1.95269	0.0508565	0.440145	not_significant
ENSMUSG00000030822	Prr14	protein_coding	123.955	-0.914133	0.468061	-1.95302	0.050817	0.440145	not_significant
ENSMUSG00000024974	Smc3	protein_coding	227.459	-0.67786	0.347177	-1.95249	0.0508803	0.440145	not_significant
ENSMUSG00000052423	B4galt3	protein_coding	67.6889	-1.08712	0.5573	-1.9507	0.0510932	0.441638	not_significant
ENSMUSG00000030007	Cct7	protein_coding	1235.1	0.268293	0.137605	1.94974	0.0512073	0.442274	not_significant
ENSMUSG00000038712	Mindy1	protein_coding	190.871	0.712632	0.365608	1.94917	0.0512751	0.442285	not_significant
ENSMUSG00000038319	Kcnh2	protein_coding	16.4814	-2.71099	1.39228	-1.94716	0.0515158	0.442285	not_significant
ENSMUSG00000033735	Spr	protein_coding	231.239	0.573578	0.294691	1.94637	0.0516101	0.442285	not_significant
ENSMUSG00000001150	Mcm3ap	protein_coding	49.2086	1.52027	0.780288	1.94835	0.0513734	0.442285	not_significant
ENSMUSG00000020472	Zkscan17	protein_coding	201.087	-0.629901	0.323284	-1.94844	0.051362	0.442285	not_significant
ENSMUSG00000018446	C1qbp	protein_coding	1291.87	0.285797	0.146792	1.94695	0.0515406	0.442285	not_significant
ENSMUSG00000062929	Cfl2	protein_coding	1053.01	0.295752	0.151952	1.94635	0.0516127	0.442285	not_significant
ENSMUSG00000053477	Tcf4	protein_coding	969.694	0.295956	0.151987	1.94725	0.0515053	0.442285	not_significant
ENSMUSG00000023307	Marchf5	protein_coding	1000.77	-0.297073	0.152584	-1.94695	0.0515402	0.442285	not_significant
ENSMUSG00000025198	Erlin1	protein_coding	92.7162	-1.04931	0.539037	-1.94664	0.0515783	0.442285	not_significant
ENSMUSG00000028467	Gba2	protein_coding	29.8292	1.51524	0.779224	1.94456	0.0518285	0.443787	not_significant
ENSMUSG00000097392	Thoc2l	protein_coding	81.5348	-1.0623	0.546587	-1.94352	0.051953	0.443811	not_significant
ENSMUSG00000030967	Zranb1	protein_coding	171.661	0.681199	0.350406	1.94403	0.0518919	0.443811	not_significant
ENSMUSG00000040883	Tmem205	protein_coding	316.936	-0.780178	0.401398	-1.94365	0.0519377	0.443811	not_significant
ENSMUSG00000006010	Odr4	protein_coding	291.009	-0.56189	0.289167	-1.94313	0.0520004	0.443869	not_significant
ENSMUSG00000003812	Dnase2a	protein_coding	18.3909	-2.7222	1.40179	-1.94194	0.052144	0.444728	not_significant
ENSMUSG00000032405	Pias1	protein_coding	163.009	-0.696564	0.358815	-1.94129	0.0522229	0.444728	not_significant
ENSMUSG00000025060	Slk	protein_coding	150.59	-0.793152	0.408564	-1.94131	0.0522202	0.444728	not_significant
ENSMUSG00000025451	Paip1	protein_coding	110.647	0.994748	0.512603	1.94058	0.0523092	0.445095	not_significant
ENSMUSG00000057411	Fam173a	protein_coding	24.0925	1.65736	0.854194	1.94027	0.0523474	0.445095	not_significant
ENSMUSG00000028264	Spaca1	protein_coding	21.3973	-2.08498	1.07691	-1.93607	0.052859	0.449096	not_significant
ENSMUSG00000045427	Hnrnph2	protein_coding	40.2371	-1.60146	0.827666	-1.93492	0.0530006	0.449878	not_significant
ENSMUSG00000070972	Dnajc25	protein_coding	249.27	-0.599932	0.310099	-1.93465	0.0530332	0.449878	not_significant
ENSMUSG00000096917	2500002B13Rik	processed_transcript	27.6436	-1.83557	0.949507	-1.93318	0.0532136	0.450709	not_significant
ENSMUSG00000021091	Serpina3n	protein_coding	72.3996	-0.995874	0.515126	-1.93326	0.0532039	0.450709	not_significant
ENSMUSG00000056820	Tsnax	protein_coding	413.933	0.475206	0.245908	1.93245	0.053304	0.451126	not_significant
ENSMUSG00000024085	Man2a1	protein_coding	28.018	-2.097	1.08563	-1.9316	0.0534091	0.451666	not_significant
ENSMUSG00000028099	Polr3c	protein_coding	131.998	0.785712	0.407126	1.9299	0.0536194	0.451779	not_significant
ENSMUSG00000037958	Nsrp1	protein_coding	126.343	0.844896	0.43781	1.92982	0.0536288	0.451779	not_significant
ENSMUSG00000021127	Zfp36l1	protein_coding	328.774	0.549766	0.284823	1.9302	0.053582	0.451779	not_significant
ENSMUSG00000022641	Bbx	protein_coding	354.521	-0.519337	0.268929	-1.93113	0.0534671	0.451779	not_significant
ENSMUSG00000023883	Phf10	protein_coding	1233.84	0.26678	0.138222	1.93008	0.0535968	0.451779	not_significant
ENSMUSG00000073982	Rhog	protein_coding	317.486	0.495513	0.256999	1.92807	0.053846	0.453259	not_significant
ENSMUSG00000021981	Cab39l	protein_coding	221.053	-0.558337	0.289734	-1.92707	0.0539712	0.453963	not_significant
ENSMUSG00000015291	Gdi1	protein_coding	156.687	-0.672218	0.34919	-1.92508	0.0542196	0.454862	not_significant
ENSMUSG00000031201	Brcc3	protein_coding	91.4574	0.897742	0.466353	1.92503	0.0542258	0.454862	not_significant
ENSMUSG00000020131	Pcsk4	protein_coding	13.3832	-2.47128	1.28386	-1.92488	0.0542442	0.454862	not_significant
ENSMUSG00000000751	Rpa1	protein_coding	152.205	-0.74197	0.385356	-1.92542	0.0541773	0.454862	not_significant
ENSMUSG00000042097	Zfp239	protein_coding	52.3249	1.30918	0.68053	1.92377	0.0543832	0.454981	not_significant
ENSMUSG00000069520	Tmem19	protein_coding	106.676	-0.864204	0.449148	-1.9241	0.0543424	0.454981	not_significant
ENSMUSG00000094483	Purb	protein_coding	615.339	0.424077	0.220368	1.9244	0.0543045	0.454981	not_significant
ENSMUSG00000090877	Hspa1b	protein_coding	28.6783	-1.60277	0.833537	-1.92285	0.0544984	0.455596	not_significant
ENSMUSG00000010538	Tsacc	protein_coding	29.0514	1.77481	0.923453	1.92193	0.0546147	0.455978	not_significant
ENSMUSG00000022940	Pigp	protein_coding	520.049	-0.376192	0.195747	-1.92183	0.0546273	0.455978	not_significant
ENSMUSG00000091264	Smim13	protein_coding	158.681	0.70373	0.366363	1.92085	0.0547501	0.456654	not_significant
ENSMUSG00000029156	Sgcb	protein_coding	113.932	-0.927878	0.483292	-1.91991	0.054869	0.457297	not_significant
ENSMUSG00000069114	Zbtb10	protein_coding	31.9484	1.91285	0.996844	1.9189	0.0549964	0.457492	not_significant
ENSMUSG00000036599	Chst12	protein_coding	140.819	-0.791653	0.412472	-1.91929	0.0549475	0.457492	not_significant
ENSMUSG00000030545	Pex11a	protein_coding	47.4143	1.37759	0.718205	1.9181	0.055098	0.457492	not_significant
ENSMUSG00000053205	Styx	protein_coding	21.2641	1.88093	0.980548	1.91824	0.05508	0.457492	not_significant
ENSMUSG00000033918	Parl	protein_coding	213.209	0.608817	0.31741	1.91808	0.0551013	0.457492	not_significant
ENSMUSG00000031879	Ciao2b	protein_coding	347.344	0.505317	0.263592	1.91704	0.0552324	0.458102	not_significant
ENSMUSG00000032481	Smarcc1	protein_coding	280.213	0.559375	0.291822	1.91684	0.0552586	0.458102	not_significant
ENSMUSG00000027551	Zfp64	protein_coding	81.0949	-0.971273	0.5072	-1.91497	0.0554964	0.459725	not_significant
ENSMUSG00000019718	L3hypdh	protein_coding	91.9189	-1.02864	0.537431	-1.91399	0.0556217	0.460415	not_significant
ENSMUSG00000025736	Jmjd8	protein_coding	86.7383	-1.03867	0.542907	-1.91317	0.0557261	0.46093	not_significant
ENSMUSG00000028140	Mrpl9	protein_coding	59.455	-1.19577	0.62578	-1.91085	0.0560234	0.462689	not_significant
ENSMUSG00000048720	Tbc1d12	protein_coding	50.9281	1.24738	0.652733	1.91101	0.0560035	0.462689	not_significant
ENSMUSG00000027351	Spred1	protein_coding	265.069	0.540361	0.283132	1.90852	0.0563245	0.464391	not_significant
ENSMUSG00000046447	Camk2n1	protein_coding	127.131	0.736146	0.385762	1.90829	0.0563537	0.464391	not_significant
ENSMUSG00000074129	Rpl13a	protein_coding	1916.26	0.256736	0.134539	1.90827	0.0563567	0.464391	not_significant
ENSMUSG00000040407	Akap9	protein_coding	76.4524	-1.00608	0.527405	-1.90761	0.056442	0.464539	not_significant
ENSMUSG00000031904	Slc7a6	protein_coding	56.7924	-1.04711	0.549003	-1.9073	0.0564818	0.464539	not_significant
ENSMUSG00000049321	Zfp2	protein_coding	35.2663	1.51569	0.794743	1.90714	0.056502	0.464539	not_significant
ENSMUSG00000018322	Tomm34	protein_coding	236.89	0.70429	0.369425	1.90645	0.0565921	0.464582	not_significant
ENSMUSG00000032330	Cox7a2	protein_coding	627.439	0.371928	0.195069	1.90665	0.0565664	0.464582	not_significant
ENSMUSG00000055612	Cdca7	protein_coding	17.6752	-2.30422	1.20925	-1.90549	0.056716	0.46525	not_significant
ENSMUSG00000001143	Lman2l	protein_coding	56.944	-1.22511	0.643551	-1.90368	0.0569522	0.465584	not_significant
ENSMUSG00000029440	Psmd9	protein_coding	205.369	0.608505	0.319779	1.90289	0.0570546	0.465584	not_significant
ENSMUSG00000015759	Cnih1	protein_coding	1209.39	-0.302694	0.158995	-1.9038	0.0569367	0.465584	not_significant
ENSMUSG00000020900	Myh10	protein_coding	48.3292	1.16236	0.610402	1.90425	0.056877	0.465584	not_significant
ENSMUSG00000025578	Cbx8	protein_coding	23.9971	-1.6326	0.857835	-1.90317	0.0570188	0.465584	not_significant
ENSMUSG00000096768	Gm47283	lincRNA	132.872	-0.822545	0.432217	-1.90308	0.0570296	0.465584	not_significant
ENSMUSG00000024259	Slc25a46	protein_coding	185.101	0.677011	0.355482	1.90449	0.0568465	0.465584	not_significant
ENSMUSG00000042675	Ypel3	protein_coding	1367.31	0.282359	0.148484	1.90161	0.0572226	0.466607	not_significant
ENSMUSG00000026012	Cd28	protein_coding	17.7543	2.36514	1.24423	1.90089	0.0573171	0.466682	not_significant
ENSMUSG00000031478	Nek3	protein_coding	17.2166	-1.99392	1.04891	-1.90095	0.0573086	0.466682	not_significant
ENSMUSG00000067276	Capn6	protein_coding	2189.57	-0.229926	0.121017	-1.89994	0.0574411	0.467297	not_significant
ENSMUSG00000001521	Tulp3	protein_coding	115.699	0.762337	0.401377	1.8993	0.0575247	0.467297	not_significant
ENSMUSG00000048644	Ctxn1	protein_coding	47.3405	1.23745	0.651785	1.89855	0.0576238	0.467297	not_significant
ENSMUSG00000041324	Inhba	protein_coding	71.4629	0.956305	0.503661	1.89871	0.0576029	0.467297	not_significant
ENSMUSG00000022550	Adck5	protein_coding	45.9876	1.18065	0.621932	1.89836	0.0576488	0.467297	not_significant
ENSMUSG00000056481	Cd248	protein_coding	23.2476	-2.55714	1.34674	-1.89877	0.0575949	0.467297	not_significant
ENSMUSG00000025016	Tm9sf3	protein_coding	545.742	-0.472631	0.249171	-1.89682	0.0578522	0.468598	not_significant
ENSMUSG00000028034	Fubp1	protein_coding	369.371	0.452326	0.238518	1.8964	0.0579069	0.468695	not_significant
ENSMUSG00000059291	Rpl11	protein_coding	9059.11	-0.181555	0.0957565	-1.89601	0.0579591	0.46877	not_significant
ENSMUSG00000073676	Hspe1	protein_coding	1998.58	0.249501	0.131686	1.89466	0.0581372	0.469517	not_significant
ENSMUSG00000014226	Cacybp	protein_coding	442.703	-0.422449	0.22295	-1.89482	0.0581164	0.469517	not_significant
ENSMUSG00000035640	Cbarp	protein_coding	33.5812	1.35051	0.713104	1.89385	0.0582443	0.469689	not_significant
ENSMUSG00000023008	Fmnl3	protein_coding	70.9531	0.944192	0.498516	1.89401	0.0582243	0.469689	not_significant
ENSMUSG00000025969	Nrp2	protein_coding	53.5002	-1.37787	0.728168	-1.89224	0.0584588	0.470215	not_significant
ENSMUSG00000030772	Dkk3	protein_coding	247.504	-0.696228	0.367933	-1.89227	0.0584555	0.470215	not_significant
ENSMUSG00000016940	Kctd2	protein_coding	170.162	0.628503	0.332177	1.89207	0.0584815	0.470215	not_significant
ENSMUSG00000106847	Peg13	sense_intronic	23.656	-1.75083	0.925166	-1.89245	0.058431	0.470215	not_significant
ENSMUSG00000020267	Hint1	protein_coding	5166.37	0.165733	0.087616	1.89158	0.0585468	0.470395	not_significant
ENSMUSG00000028246	Faxc	protein_coding	11.1258	3.00458	1.58927	1.89053	0.0586865	0.470724	not_significant
ENSMUSG00000039000	Ube3c	protein_coding	201.93	0.712759	0.37706	1.89031	0.0587168	0.470724	not_significant
ENSMUSG00000043122	A530016L24Rik	protein_coding	20.1403	1.79329	0.948613	1.89043	0.0587005	0.470724	not_significant
ENSMUSG00000020458	Rtn4	protein_coding	477.588	-0.55667	0.294664	-1.88917	0.058869	0.471598	not_significant
ENSMUSG00000031357	Syap1	protein_coding	57.0348	1.41438	0.749328	1.88753	0.0590887	0.472565	not_significant
ENSMUSG00000003429	Rps11	protein_coding	12338.1	0.164907	0.0873814	1.88721	0.0591319	0.472565	not_significant
ENSMUSG00000053580	Tanc2	protein_coding	32.9561	-1.6	0.847911	-1.88698	0.0591624	0.472565	not_significant
ENSMUSG00000042628	Zfyve1	protein_coding	25.1516	1.56647	0.829978	1.88737	0.0591109	0.472565	not_significant
ENSMUSG00000031429	Psmd10	protein_coding	63.5691	-1.09804	0.582149	-1.88618	0.0592702	0.472736	not_significant
ENSMUSG00000034926	Dhcr24	protein_coding	44.6515	-1.45518	0.771423	-1.88636	0.059246	0.472736	not_significant
ENSMUSG00000031740	Mmp2	protein_coding	95.6095	-0.967364	0.513092	-1.88536	0.0593811	0.473275	not_significant
ENSMUSG00000025738	Fbxl16	protein_coding	54.9072	1.28136	0.679968	1.88444	0.0595051	0.473918	not_significant
ENSMUSG00000026511	Srp9	protein_coding	589.084	0.359596	0.191057	1.88214	0.0598173	0.475367	not_significant
ENSMUSG00000008398	Elk3	protein_coding	180.878	0.693333	0.368365	1.88219	0.0598104	0.475367	not_significant
ENSMUSG00000006169	Clint1	protein_coding	671.871	0.380233	0.201983	1.8825	0.059768	0.475367	not_significant
ENSMUSG00000020572	Nampt	protein_coding	101.96	1.00233	0.532668	1.88171	0.0598752	0.475482	not_significant
ENSMUSG00000026436	Elk4	protein_coding	145.967	0.679246	0.361712	1.87787	0.0603996	0.47633	not_significant
ENSMUSG00000026484	Rnf2	protein_coding	135.06	0.740843	0.395065	1.87524	0.0607591	0.47633	not_significant
ENSMUSG00000026641	Usf1	protein_coding	97.1816	-0.939083	0.500431	-1.87655	0.0605801	0.47633	not_significant
ENSMUSG00000026970	Rbms1	protein_coding	556.18	0.357703	0.190665	1.87608	0.0606442	0.47633	not_significant
ENSMUSG00000040359	Ufl1	protein_coding	108.901	-1.0816	0.5768	-1.87518	0.0607686	0.47633	not_significant
ENSMUSG00000048232	Fbxo10	protein_coding	35.0021	1.64273	0.874934	1.87755	0.0604427	0.47633	not_significant
ENSMUSG00000053553	3110082I17Rik	protein_coding	138.364	0.731215	0.390006	1.87488	0.060809	0.47633	not_significant
ENSMUSG00000019124	Scrn1	protein_coding	95.9861	0.900046	0.479426	1.87734	0.0604716	0.47633	not_significant
ENSMUSG00000037455	Slc18b1	protein_coding	57.9053	-1.18045	0.628603	-1.87789	0.0603961	0.47633	not_significant
ENSMUSG00000112639	A730063M14Rik	lincRNA	16.0072	2.09832	1.11621	1.87987	0.0601259	0.47633	not_significant
ENSMUSG00000021811	Dnajc9	protein_coding	169.241	-0.824046	0.438909	-1.87749	0.0604516	0.47633	not_significant
ENSMUSG00000047098	Rnf31	protein_coding	58.8537	1.37725	0.734287	1.87563	0.0607065	0.47633	not_significant
ENSMUSG00000022095	Fam160b2	protein_coding	48.6252	1.20612	0.641904	1.87898	0.0602474	0.47633	not_significant
ENSMUSG00000032437	Stt3b	protein_coding	313.2	-0.640323	0.341471	-1.87519	0.0607665	0.47633	not_significant
ENSMUSG00000020743	Mif4gd	protein_coding	58.0154	-1.11584	0.594069	-1.8783	0.0603406	0.47633	not_significant
ENSMUSG00000022551	Cyc1	protein_coding	588.588	-0.389279	0.207283	-1.878	0.0603805	0.47633	not_significant
ENSMUSG00000051934	Spats2	protein_coding	78.8042	0.947286	0.504159	1.87894	0.0602526	0.47633	not_significant
ENSMUSG00000022808	Snx4	protein_coding	348.184	0.435667	0.231727	1.88009	0.0600958	0.47633	not_significant
ENSMUSG00000022799	Arhgap31	protein_coding	90.9242	1.08562	0.578591	1.87632	0.0606112	0.47633	not_significant
ENSMUSG00000045284	Dcaf12l1	protein_coding	204.691	-0.66309	0.354113	-1.87254	0.0611325	0.478508	not_significant
ENSMUSG00000060147	Serpinb6a	protein_coding	1379.45	0.280983	0.150079	1.87223	0.0611745	0.478508	not_significant
ENSMUSG00000042745	Id1	protein_coding	211.777	-0.74105	0.396239	-1.87021	0.0614547	0.479386	not_significant
ENSMUSG00000011096	Akt1s1	protein_coding	978.913	0.299636	0.160218	1.87017	0.06146	0.479386	not_significant
ENSMUSG00000015575	Atp6v0e	protein_coding	881.661	-0.321229	0.171744	-1.87039	0.0614294	0.479386	not_significant
ENSMUSG00000038059	Smim3	protein_coding	197.705	0.632083	0.337984	1.87016	0.061462	0.479386	not_significant
ENSMUSG00000070639	Lrrc8b	protein_coding	28.1513	-1.96593	1.05236	-1.86813	0.0617445	0.480904	not_significant
ENSMUSG00000035754	Wdr18	protein_coding	277.907	0.563986	0.301885	1.86822	0.0617321	0.480904	not_significant
ENSMUSG00000002797	Ggct	protein_coding	134.777	0.744665	0.398701	1.86773	0.0618002	0.480995	not_significant
ENSMUSG00000062997	Rpl35	protein_coding	1773.05	0.221036	0.118435	1.8663	0.0619988	0.48133	not_significant
ENSMUSG00000006315	Tmem147	protein_coding	1197.07	-0.283671	0.151996	-1.86631	0.0619983	0.48133	not_significant
ENSMUSG00000038387	Rras	protein_coding	496.554	0.360295	0.193068	1.86616	0.0620191	0.48133	not_significant
ENSMUSG00000031935	Med17	protein_coding	69.7664	-0.948989	0.508396	-1.86663	0.0619529	0.48133	not_significant
ENSMUSG00000020038	Cry1	protein_coding	96.4255	1.12814	0.60527	1.86386	0.0623417	0.483148	not_significant
ENSMUSG00000020952	Scfd1	protein_coding	165.54	-0.622032	0.333717	-1.86395	0.0623286	0.483148	not_significant
ENSMUSG00000022407	Adsl	protein_coding	122.323	0.782723	0.420715	1.86046	0.0628205	0.486514	not_significant
ENSMUSG00000062329	Cytl1	protein_coding	508.369	-0.353581	0.190153	-1.85945	0.0629635	0.486589	not_significant
ENSMUSG00000029727	Cyp3a13	protein_coding	23.0478	-2.03435	1.09403	-1.85951	0.0629553	0.486589	not_significant
ENSMUSG00000056666	Retsat	protein_coding	66.3801	-1.36927	0.73635	-1.85953	0.0629517	0.486589	not_significant
ENSMUSG00000022596	Slurp1	protein_coding	39.2655	-1.34398	0.723062	-1.85873	0.0630648	0.487027	not_significant
ENSMUSG00000025758	Plk4	protein_coding	16.4602	-2.27927	1.22649	-1.85836	0.0631177	0.487093	not_significant
ENSMUSG00000027955	Gask1b	protein_coding	30.2182	-1.89903	1.02241	-1.85741	0.0632533	0.487795	not_significant
ENSMUSG00000021144	Mta1	protein_coding	773.304	0.316204	0.170313	1.85661	0.063367	0.488328	not_significant
ENSMUSG00000027650	Tti1	protein_coding	32.5936	1.4379	0.776074	1.85279	0.0639125	0.490504	not_significant
ENSMUSG00000073889	Il11ra1	protein_coding	151.467	-1.02145	0.551437	-1.85235	0.0639755	0.490504	not_significant
ENSMUSG00000030729	Pgm2l1	protein_coding	14.6598	2.05258	1.10811	1.85232	0.0639798	0.490504	not_significant
ENSMUSG00000007817	Zmiz1	protein_coding	284.222	0.65284	0.352408	1.85251	0.0639522	0.490504	not_significant
ENSMUSG00000020462	Cfap36	protein_coding	288.968	0.54393	0.293381	1.854	0.0637386	0.490504	not_significant
ENSMUSG00000022996	Wnt10b	protein_coding	22.1736	1.83553	0.990786	1.85259	0.0639404	0.490504	not_significant
ENSMUSG00000077450	Rab11b	protein_coding	722.832	0.330409	0.178394	1.85212	0.064008	0.490504	not_significant
ENSMUSG00000019579	Mydgf	protein_coding	931.265	-0.371271	0.200336	-1.85324	0.0638475	0.490504	not_significant
ENSMUSG00000040852	Plekhh2	protein_coding	99.1813	0.803403	0.43416	1.85048	0.0642447	0.491973	not_significant
ENSMUSG00000021120	Pigh	protein_coding	55.3908	-1.45181	0.784772	-1.84997	0.0643178	0.492189	not_significant
ENSMUSG00000041375	Ccdc9	protein_coding	32.7787	1.37388	0.743248	1.84848	0.0645325	0.492797	not_significant
ENSMUSG00000030595	Nfkbib	protein_coding	151.205	0.718358	0.388586	1.84865	0.0645088	0.492797	not_significant
ENSMUSG00000022781	Pak2	protein_coding	290.293	0.474697	0.256803	1.84848	0.0645324	0.492797	not_significant
ENSMUSG00000031835	Mbtps1	protein_coding	297.198	-0.505879	0.273867	-1.84717	0.0647219	0.493594	not_significant
ENSMUSG00000004099	Dnmt1	protein_coding	70.1287	-0.942981	0.510595	-1.84683	0.0647721	0.493594	not_significant
ENSMUSG00000051234	Rnf7	protein_coding	1114.18	0.258017	0.139689	1.84708	0.0647349	0.493594	not_significant
ENSMUSG00000027907	S100a11	protein_coding	4272.02	0.204266	0.110672	1.84569	0.0649375	0.49451	not_significant
ENSMUSG00000054720	Lrrc8c	protein_coding	72.1	-0.997602	0.540774	-1.84477	0.0650717	0.495187	not_significant
ENSMUSG00000017943	Gdap1l1	protein_coding	13.7458	-2.40106	1.30229	-1.84372	0.0652244	0.496004	not_significant
ENSMUSG00000022555	Dgat1	protein_coding	24.2269	-1.86962	1.01433	-1.8432	0.0653003	0.496237	not_significant
ENSMUSG00000085741	5430405H02Rik	processed_transcript	31.0677	-1.68489	0.916153	-1.8391	0.0659012	0.499416	not_significant
ENSMUSG00000029502	Golga3	protein_coding	169.375	-0.606643	0.329812	-1.83936	0.0658626	0.499416	not_significant
ENSMUSG00000053094	Tmem248	protein_coding	324.745	-0.482091	0.262126	-1.83916	0.0658922	0.499416	not_significant
ENSMUSG00000036775	Decr2	protein_coding	117.376	0.804306	0.437192	1.83971	0.0658112	0.499416	not_significant
ENSMUSG00000021830	Txndc16	protein_coding	33.2587	-1.33557	0.7267	-1.83785	0.0660844	0.500112	not_significant
ENSMUSG00000022075	Rhobtb2	protein_coding	34.2879	1.32838	0.722766	1.83791	0.0660759	0.500112	not_significant
ENSMUSG00000029407	Uso1	protein_coding	404.686	-0.485138	0.264105	-1.83691	0.0662227	0.50028	not_significant
ENSMUSG00000000568	Hnrnpd	protein_coding	305.125	-0.608543	0.33127	-1.837	0.0662099	0.50028	not_significant
ENSMUSG00000003363	Pld3	protein_coding	277.346	-0.529059	0.288038	-1.83677	0.0662438	0.50028	not_significant
ENSMUSG00000061273	Mmgt1	protein_coding	132.183	-0.90449	0.492661	-1.83593	0.0663685	0.500531	not_significant
ENSMUSG00000010064	Slc38a3	protein_coding	58.7203	-1.03942	0.566113	-1.83606	0.066348	0.500531	not_significant
ENSMUSG00000034981	Parm1	protein_coding	67.308	-1.17618	0.640845	-1.83536	0.0664531	0.500709	not_significant
ENSMUSG00000048264	Dip2c	protein_coding	42.1503	1.33853	0.729506	1.83484	0.0665294	0.500709	not_significant
ENSMUSG00000021759	Plpp1	protein_coding	464.379	-0.397996	0.216905	-1.83489	0.0665225	0.500709	not_significant
ENSMUSG00000026482	Rgl1	protein_coding	54.5196	1.10261	0.603056	1.82836	0.0674951	0.500778	not_significant
ENSMUSG00000026781	Acbd5	protein_coding	132.801	0.773756	0.42304	1.82904	0.0673941	0.500778	not_significant
ENSMUSG00000000876	Pxmp4	protein_coding	153.54	-0.807388	0.440531	-1.83276	0.066838	0.500778	not_significant
ENSMUSG00000074622	Mafb	protein_coding	97.3316	0.886276	0.484838	1.82799	0.0675518	0.500778	not_significant
ENSMUSG00000071722	Spin4	protein_coding	41.608	1.4423	0.790012	1.82566	0.067901	0.500778	not_significant
ENSMUSG00000068744	Psrc1	protein_coding	54.5488	-1.24616	0.679904	-1.83285	0.0668254	0.500778	not_significant
ENSMUSG00000028367	Txn1	protein_coding	2796.6	0.201235	0.110075	1.82816	0.0675259	0.500778	not_significant
ENSMUSG00000028517	Plpp3	protein_coding	196.371	-0.611962	0.335179	-1.82578	0.0678837	0.500778	not_significant
ENSMUSG00000028692	Akr1a1	protein_coding	3536.06	0.166835	0.0913014	1.82729	0.0676555	0.500778	not_significant
ENSMUSG00000006392	Med8	protein_coding	121.818	0.760749	0.416602	1.82608	0.0678381	0.500778	not_significant
ENSMUSG00000029014	Dnajc2	protein_coding	351.297	0.458679	0.250361	1.83207	0.0669408	0.500778	not_significant
ENSMUSG00000029472	Anapc5	protein_coding	565.131	0.325827	0.178534	1.82501	0.0679996	0.500778	not_significant
ENSMUSG00000005514	Por	protein_coding	57.6487	-1.41318	0.774458	-1.82473	0.0680413	0.500778	not_significant
ENSMUSG00000029661	Col1a2	protein_coding	765.403	-0.4369	0.238909	-1.82873	0.0674404	0.500778	not_significant
ENSMUSG00000051451	Crebzf	protein_coding	50.7153	1.19918	0.65449	1.83224	0.0669162	0.500778	not_significant
ENSMUSG00000043866	Taf10	protein_coding	2367.2	0.187618	0.102631	1.82809	0.0675367	0.500778	not_significant
ENSMUSG00000030894	Tpp1	protein_coding	296.024	-0.562056	0.307958	-1.82511	0.0679848	0.500778	not_significant
ENSMUSG00000019794	Katna1	protein_coding	142.891	0.65538	0.359111	1.825	0.0680003	0.500778	not_significant
ENSMUSG00000038522	Mfsd4b1	protein_coding	8.78345	-2.6461	1.4427	-1.83414	0.0666334	0.500778	not_significant
ENSMUSG00000040195	Nemp1	protein_coding	14.2056	-2.47619	1.35207	-1.8314	0.0670409	0.500778	not_significant
ENSMUSG00000031792	Usb1	protein_coding	136.142	0.844927	0.462069	1.82857	0.0674636	0.500778	not_significant
ENSMUSG00000002329	Mdp1	protein_coding	259.659	0.535121	0.292841	1.82734	0.067648	0.500778	not_significant
ENSMUSG00000001948	Spa17	protein_coding	53.2434	1.11182	0.606445	1.83334	0.0667527	0.500778	not_significant
ENSMUSG00000041837	Pdcd7	protein_coding	60.9268	-1.03308	0.563733	-1.83257	0.0668661	0.500778	not_significant
ENSMUSG00000032478	Nme6	protein_coding	141.473	0.795603	0.43477	1.82994	0.0672587	0.500778	not_significant
ENSMUSG00000057778	Cyb5d2	protein_coding	46.2828	-1.17798	0.645017	-1.82627	0.0678094	0.500778	not_significant
ENSMUSG00000020922	Lsm12	protein_coding	451.32	0.51767	0.283145	1.82829	0.0675065	0.500778	not_significant
ENSMUSG00000097684	Gm26645	lincRNA	22.5591	1.90297	1.04044	1.829	0.0673996	0.500778	not_significant
ENSMUSG00000034460	Six4	protein_coding	20.4286	2.17513	1.18863	1.82994	0.0672585	0.500778	not_significant
ENSMUSG00000021062	Rab15	protein_coding	131.679	0.785816	0.430659	1.82468	0.0680486	0.500778	not_significant
ENSMUSG00000075705	Msrb1	protein_coding	286.062	0.472255	0.258106	1.82969	0.0672956	0.500778	not_significant
ENSMUSG00000035984	Nme5	protein_coding	19.8712	1.83622	1.00112	1.83418	0.0666279	0.500778	not_significant
ENSMUSG00000071644	Eef1g	protein_coding	3544.84	0.171917	0.0940151	1.82861	0.067458	0.500778	not_significant
ENSMUSG00000060904	Arl1	protein_coding	694.07	-0.385315	0.211264	-1.82386	0.0681738	0.501025	not_significant
ENSMUSG00000006611	Hfe	protein_coding	66.4901	-1.047	0.573972	-1.82413	0.068132	0.501025	not_significant
ENSMUSG00000031216	Stard8	protein_coding	62.4602	1.30401	0.715203	1.82328	0.0682616	0.501333	not_significant
ENSMUSG00000037710	Cisd1	protein_coding	678.95	-0.424509	0.232927	-1.8225	0.0683799	0.501865	not_significant
ENSMUSG00000038116	Phf20	protein_coding	103.576	0.878085	0.482868	1.81848	0.0689912	0.502663	not_significant
ENSMUSG00000019087	Atp6ap1	protein_coding	281.303	-0.481029	0.264596	-1.81798	0.0690679	0.502663	not_significant
ENSMUSG00000015749	Anp32e	protein_coding	227.473	0.621812	0.341718	1.81966	0.0688101	0.502663	not_significant
ENSMUSG00000006335	Tfpt	protein_coding	83.8558	1.00047	0.549901	1.81937	0.0688547	0.502663	not_significant
ENSMUSG00000030423	Pop4	protein_coding	142.97	0.749259	0.412109	1.81811	0.0690473	0.502663	not_significant
ENSMUSG00000045165	AI467606	protein_coding	32.8818	-1.37374	0.755583	-1.81812	0.0690461	0.502663	not_significant
ENSMUSG00000038039	Gcc2	protein_coding	111.13	-0.825205	0.45347	-1.81976	0.0687958	0.502663	not_significant
ENSMUSG00000025236	Adpgk	protein_coding	107.799	-0.772907	0.425026	-1.8185	0.0689885	0.502663	not_significant
ENSMUSG00000019590	Cyb561	protein_coding	28.6671	1.70698	0.938422	1.81899	0.0689124	0.502663	not_significant
ENSMUSG00000035799	Twist1	protein_coding	269.438	0.582842	0.320145	1.82056	0.0686742	0.502663	not_significant
ENSMUSG00000021238	Aldh6a1	protein_coding	90.3105	0.801871	0.440447	1.82059	0.0686697	0.502663	not_significant
ENSMUSG00000053929	Cyhr1	protein_coding	402.809	-0.534524	0.293567	-1.82079	0.0686391	0.502663	not_significant
ENSMUSG00000022894	Adamts5	protein_coding	38.1287	1.25084	0.688087	1.81786	0.0690857	0.502663	not_significant
ENSMUSG00000020720	Psmd12	protein_coding	299.289	-0.507652	0.279343	-1.81731	0.0691703	0.502944	not_significant
ENSMUSG00000040731	Eif4h	protein_coding	1716.87	0.226259	0.124573	1.81628	0.069328	0.503008	not_significant
ENSMUSG00000031577	Tti2	protein_coding	29.7489	1.36669	0.752687	1.81575	0.0694089	0.503008	not_significant
ENSMUSG00000019039	Dalrd3	protein_coding	62.8338	-1.03144	0.568025	-1.81584	0.0693943	0.503008	not_significant
ENSMUSG00000015837	Sqstm1	protein_coding	3175.78	0.175322	0.0965127	1.81657	0.069283	0.503008	not_significant
ENSMUSG00000005354	Txn2	protein_coding	1099.74	0.301804	0.166157	1.81638	0.0693117	0.503008	not_significant
ENSMUSG00000037692	Ahdc1	protein_coding	76.7527	0.927359	0.510816	1.81545	0.0694553	0.503011	not_significant
ENSMUSG00000040520	Manea	protein_coding	38.9904	-1.37231	0.756212	-1.81471	0.0695678	0.50316	not_significant
ENSMUSG00000003228	Grk5	protein_coding	96.3436	-0.849776	0.468208	-1.81495	0.0695311	0.50316	not_significant
ENSMUSG00000079641	Rpl39	protein_coding	6902.52	0.222797	0.122836	1.81378	0.0697115	0.503533	not_significant
ENSMUSG00000003226	Ranbp2	protein_coding	52.4989	-1.39058	0.766553	-1.81407	0.0696672	0.503533	not_significant
ENSMUSG00000091994	E130317F20Rik	bidirectional_promoter_lncRNA	15.8971	-2.24228	1.23657	-1.8133	0.069785	0.503732	not_significant
ENSMUSG00000002250	Ppard	protein_coding	124.182	0.872411	0.481364	1.81237	0.0699287	0.504436	not_significant
ENSMUSG00000032571	Pik3r4	protein_coding	23.4605	-1.72761	0.953578	-1.81172	0.0700298	0.504832	not_significant
ENSMUSG00000028949	Smarcd3	protein_coding	56.668	1.23707	0.683818	1.80907	0.0704405	0.507459	not_significant
ENSMUSG00000027552	E2f5	protein_coding	86.4241	0.909081	0.502766	1.80816	0.0705818	0.508143	not_significant
ENSMUSG00000037613	Tnfrsf23	protein_coding	145.74	0.640667	0.35441	1.8077	0.0706535	0.508324	not_significant
ENSMUSG00000001173	Ocrl	protein_coding	52.7345	1.32506	0.733324	1.80692	0.0707749	0.508863	not_significant
ENSMUSG00000030725	Lipt2	protein_coding	53.5206	1.2463	0.690046	1.8061	0.0709021	0.509109	not_significant
ENSMUSG00000054309	Cpsf3	protein_coding	117.002	-0.9513	0.526674	-1.80624	0.0708808	0.509109	not_significant
ENSMUSG00000027996	Sfrp2	protein_coding	16.2616	-2.59166	1.43546	-1.80545	0.0710043	0.509508	not_significant
ENSMUSG00000075419	Dolk	protein_coding	72.0336	-1.06474	0.590045	-1.80451	0.0711521	0.509994	not_significant
ENSMUSG00000031565	Fgfr1	protein_coding	745.474	0.359167	0.199048	1.80442	0.0711652	0.509994	not_significant
ENSMUSG00000030002	Dusp11	protein_coding	394.337	0.453568	0.251526	1.80327	0.0713466	0.510291	not_significant
ENSMUSG00000030861	Acadsb	protein_coding	213.561	-0.64864	0.359636	-1.8036	0.0712936	0.510291	not_significant
ENSMUSG00000032349	Elovl5	protein_coding	73.9306	-1.0515	0.583089	-1.80332	0.0713378	0.510291	not_significant
ENSMUSG00000030102	Itpr1	protein_coding	26.8255	-1.62296	0.90027	-1.80275	0.0714274	0.510536	not_significant
ENSMUSG00000026039	Sgo2a	protein_coding	7.53907	-3.23733	1.79861	-1.7999	0.0718764	0.511143	not_significant
ENSMUSG00000031168	Ebp	protein_coding	89.4395	-0.925397	0.513881	-1.8008	0.0717342	0.511143	not_significant
ENSMUSG00000047963	Stbd1	protein_coding	402.173	-0.506985	0.281776	-1.79925	0.0719795	0.511143	not_significant
ENSMUSG00000079426	Arpc4	protein_coding	711.205	0.294579	0.163632	1.80025	0.0718209	0.511143	not_significant
ENSMUSG00000030352	Tspan9	protein_coding	42.6993	-1.29181	0.717874	-1.7995	0.0719399	0.511143	not_significant
ENSMUSG00000003420	Fcgrt	protein_coding	337.621	-0.462303	0.256937	-1.79929	0.0719732	0.511143	not_significant
ENSMUSG00000013858	Tmem259	protein_coding	196.606	-0.691053	0.383956	-1.79982	0.0718885	0.511143	not_significant
ENSMUSG00000042700	Sipa1l1	protein_coding	118.572	-0.75883	0.421409	-1.8007	0.0717502	0.511143	not_significant
ENSMUSG00000054196	Cthrc1	protein_coding	418.416	-0.503254	0.27969	-1.79933	0.0719667	0.511143	not_significant
ENSMUSG00000024286	Ccny	protein_coding	397.175	0.468743	0.260182	1.8016	0.071609	0.511143	not_significant
ENSMUSG00000029684	Wasl	protein_coding	169.865	0.625018	0.34748	1.79872	0.0720636	0.511409	not_significant
ENSMUSG00000056216	Cebpg	protein_coding	417.862	0.412963	0.229728	1.79761	0.0722381	0.512315	not_significant
ENSMUSG00000071103	1700029J07Rik	protein_coding	14.5239	-2.06475	1.14956	-1.79611	0.0724763	0.513671	not_significant
ENSMUSG00000092558	Med20	protein_coding	92.8069	-0.834465	0.465124	-1.79407	0.0728019	0.515645	not_significant
ENSMUSG00000005267	Zfp287	protein_coding	11.0835	-2.80231	1.56235	-1.79365	0.0728689	0.515785	not_significant
ENSMUSG00000001131	Timp1	protein_coding	6567.23	-0.218341	0.121813	-1.79242	0.0730652	0.516772	not_significant
ENSMUSG00000024012	Mtch1	protein_coding	886.437	0.333076	0.185849	1.79219	0.0731027	0.516772	not_significant
ENSMUSG00000002781	Tmem143	protein_coding	72.8354	-0.985451	0.55021	-1.79105	0.073286	0.517733	not_significant
ENSMUSG00000018678	Sp2	protein_coding	87.3251	1.00658	0.562235	1.79032	0.0734032	0.518227	not_significant
ENSMUSG00000025204	Ndufb8	protein_coding	283.825	-0.45446	0.253923	-1.78976	0.0734931	0.518527	not_significant
ENSMUSG00000006299	Aamp	protein_coding	599.996	0.342436	0.191427	1.78886	0.0736374	0.519198	not_significant
ENSMUSG00000059890	Ube4a	protein_coding	55.4829	-1.49085	0.83354	-1.78858	0.0736832	0.519198	not_significant
ENSMUSG00000021139	Gm20498	protein_coding	24.9568	1.51986	0.85017	1.78772	0.0738218	0.519841	not_significant
ENSMUSG00000016262	Sertad4	protein_coding	220.646	0.645494	0.361435	1.78592	0.0741123	0.520993	not_significant
ENSMUSG00000028669	Pithd1	protein_coding	213.944	0.555872	0.31123	1.78605	0.0740915	0.520993	not_significant
ENSMUSG00000021831	Ero1l	protein_coding	187.126	-0.749231	0.419545	-1.78582	0.0741283	0.520993	not_significant
ENSMUSG00000027546	Atp9a	protein_coding	12.0815	-2.37894	1.33333	-1.78421	0.07439	0.522291	not_significant
ENSMUSG00000007656	Arpp19	protein_coding	337.874	0.440413	0.246857	1.78408	0.0744106	0.522291	not_significant
ENSMUSG00000023827	Agpat4	protein_coding	233.612	-0.494579	0.277261	-1.7838	0.0744561	0.522291	not_significant
ENSMUSG00000038903	Ccdc68	protein_coding	24.9823	1.60807	0.901713	1.78335	0.0745289	0.522466	not_significant
ENSMUSG00000026821	Ralgds	protein_coding	85.1084	0.862746	0.484578	1.78041	0.0750091	0.525279	not_significant
ENSMUSG00000022450	Ndufa6	protein_coding	2239.82	0.235544	0.132306	1.7803	0.0750262	0.525279	not_significant
ENSMUSG00000037225	Fgf2	protein_coding	67.9536	1.19343	0.670806	1.7791	0.0752232	0.526322	not_significant
ENSMUSG00000027534	Snx16	protein_coding	47.4766	1.09283	0.614846	1.7774	0.0755018	0.527934	not_significant
ENSMUSG00000042115	Klhdc8a	protein_coding	353.19	0.489526	0.275521	1.77673	0.0756132	0.528037	not_significant
ENSMUSG00000028609	Magoh	protein_coding	422.915	0.38026	0.214019	1.77676	0.0756083	0.528037	not_significant
ENSMUSG00000028889	Yrdc	protein_coding	251.152	0.591634	0.33308	1.77625	0.0756916	0.528248	not_significant
ENSMUSG00000021824	Ap3m1	protein_coding	286.764	0.522137	0.294009	1.77592	0.0757459	0.52829	not_significant
ENSMUSG00000055302	Mrfap1	protein_coding	1517.17	0.285442	0.160772	1.77545	0.0758239	0.528497	not_significant
ENSMUSG00000004591	Pkn2	protein_coding	248.295	0.566122	0.319102	1.77411	0.0760447	0.529329	not_significant
ENSMUSG00000074405	Zfp865	protein_coding	77.3911	1.06974	0.603064	1.77385	0.0760883	0.529329	not_significant
ENSMUSG00000020483	Dynll2	protein_coding	453.059	-0.387991	0.218699	-1.77409	0.076049	0.529329	not_significant
ENSMUSG00000038168	P3h2	protein_coding	129.535	-0.718815	0.40538	-1.77319	0.0761973	0.52975	not_significant
ENSMUSG00000049957	Ccdc137	protein_coding	62.8814	0.997814	0.563052	1.77215	0.0763693	0.530609	not_significant
ENSMUSG00000030232	Aebp2	protein_coding	333.888	0.421502	0.237993	1.77107	0.0765494	0.531523	not_significant
ENSMUSG00000016481	Cr1l	protein_coding	146.92	-0.635769	0.359363	-1.76916	0.0768675	0.532039	not_significant
ENSMUSG00000031292	Cdkl5	protein_coding	62.3945	-1.21756	0.688341	-1.76883	0.0769226	0.532039	not_significant
ENSMUSG00000041571	Selenow	protein_coding	699.533	0.300013	0.169663	1.76829	0.0770127	0.532039	not_significant
ENSMUSG00000031917	Nip7	protein_coding	223.39	-0.519349	0.293523	-1.76936	0.0768332	0.532039	not_significant
ENSMUSG00000032085	Tagln	protein_coding	379.878	-0.522479	0.295256	-1.76958	0.0767973	0.532039	not_significant
ENSMUSG00000010651	Acaa1b	protein_coding	23.6292	-1.64602	0.930834	-1.76832	0.0770066	0.532039	not_significant
ENSMUSG00000021696	Elovl7	protein_coding	32.7204	1.56303	0.883918	1.7683	0.0770114	0.532039	not_significant
ENSMUSG00000067931	Zfp948	protein_coding	24.3637	-1.71335	0.968307	-1.76943	0.0768221	0.532039	not_significant
ENSMUSG00000041840	Haus1	protein_coding	22.4895	-1.64826	0.932418	-1.76773	0.0771065	0.532351	not_significant
ENSMUSG00000031555	Adam9	protein_coding	46.7316	-1.17489	0.664823	-1.76722	0.0771921	0.532606	not_significant
ENSMUSG00000036446	Lum	protein_coding	304.772	-0.672232	0.380659	-1.76597	0.0774013	0.532883	not_significant
ENSMUSG00000041361	Myzap	protein_coding	30.5806	1.50681	0.853322	1.76581	0.077427	0.532883	not_significant
ENSMUSG00000021277	Traf3	protein_coding	129.108	0.708279	0.401064	1.766	0.0773961	0.532883	not_significant
ENSMUSG00000012296	Tjap1	protein_coding	171.881	0.690903	0.391243	1.76592	0.0774097	0.532883	not_significant
ENSMUSG00000017664	Slc35c2	protein_coding	230.43	-0.626174	0.35475	-1.76511	0.0775447	0.533022	not_significant
ENSMUSG00000021660	Btf3	protein_coding	1042.62	0.267238	0.151388	1.76525	0.0775219	0.533022	not_significant
ENSMUSG00000047989	Ino80c	protein_coding	141.828	0.713479	0.404482	1.76393	0.0777435	0.534053	not_significant
ENSMUSG00000034220	Gpc1	protein_coding	543.545	-0.397537	0.22546	-1.76322	0.0778627	0.534536	not_significant
ENSMUSG00000039018	Mtg1	protein_coding	79.6728	-0.989515	0.561385	-1.76263	0.0779624	0.534551	not_significant
ENSMUSG00000022769	Sdf2l1	protein_coding	180.918	-0.649206	0.368279	-1.76281	0.0779326	0.534551	not_significant
ENSMUSG00000048040	Arxes2	protein_coding	34.1302	-1.86603	1.05953	-1.76118	0.0782072	0.535893	not_significant
ENSMUSG00000029202	Pds5a	protein_coding	74.2257	0.852113	0.484031	1.76045	0.0783313	0.536408	not_significant
ENSMUSG00000031148	Gpkow	protein_coding	42.5891	-1.14977	0.653378	-1.75974	0.0784526	0.536902	not_significant
ENSMUSG00000040857	Erf	protein_coding	222.395	0.519279	0.295414	1.7578	0.0787815	0.538816	not_significant
ENSMUSG00000017144	Rnd3	protein_coding	246.029	-0.5994	0.341258	-1.75644	0.0790128	0.539946	not_significant
ENSMUSG00000036503	Rnf13	protein_coding	164.152	-0.798207	0.454495	-1.75625	0.0790454	0.539946	not_significant
ENSMUSG00000027698	Nceh1	protein_coding	11.6184	-2.5333	1.44319	-1.75535	0.0791997	0.540663	not_significant
ENSMUSG00000048706	Lurap1l	protein_coding	20.201	2.1525	1.22676	1.75462	0.0793239	0.541173	not_significant
ENSMUSG00000018861	Fdxr	protein_coding	58.0743	-1.34427	0.767351	-1.75183	0.0798038	0.544108	not_significant
ENSMUSG00000028931	Kcnab2	protein_coding	13.5833	-2.33567	1.33419	-1.75063	0.08001	0.544958	not_significant
ENSMUSG00000030172	Erc1	protein_coding	102.453	0.786564	0.449331	1.75052	0.0800282	0.544958	not_significant
ENSMUSG00000057315	Arhgap24	protein_coding	19.9295	1.73689	0.992546	1.74993	0.0801306	0.545317	not_significant
ENSMUSG00000066324	Impad1	protein_coding	481.812	-0.355128	0.203121	-1.74836	0.0804015	0.545868	not_significant
ENSMUSG00000018001	Cyth3	protein_coding	137.899	0.659972	0.377343	1.749	0.0802913	0.545868	not_significant
ENSMUSG00000012405	Rpl15	protein_coding	5465.75	0.189145	0.108169	1.74861	0.0803591	0.545868	not_significant
ENSMUSG00000035828	Pim3	protein_coding	224.337	-0.644864	0.368851	-1.74831	0.0804111	0.545868	not_significant
ENSMUSG00000021218	Gdi2	protein_coding	1679.94	0.200592	0.114766	1.74784	0.0804923	0.54608	not_significant
ENSMUSG00000035062	Zc4h2	protein_coding	24.7726	-1.57799	0.90326	-1.74699	0.080639	0.546398	not_significant
ENSMUSG00000064339	mt-Rnr2	Mt_rRNA	832.439	-0.392623	0.22471	-1.74724	0.0805955	0.546398	not_significant
ENSMUSG00000029004	Kmt2e	protein_coding	261.229	0.496177	0.284213	1.74579	0.0808474	0.546606	not_significant
ENSMUSG00000025510	Cd151	protein_coding	432.332	-0.481873	0.27604	-1.74566	0.0808696	0.546606	not_significant
ENSMUSG00000020166	Cnot2	protein_coding	178.511	-0.659197	0.377601	-1.74575	0.0808547	0.546606	not_significant
ENSMUSG00000018585	Atox1	protein_coding	752.674	0.297975	0.170612	1.74651	0.080723	0.546606	not_significant
ENSMUSG00000034430	Zxdc	protein_coding	56.3848	-1.2194	0.699044	-1.74438	0.0810926	0.547538	not_significant
ENSMUSG00000024218	Taf11	protein_coding	335.581	0.485242	0.278188	1.7443	0.0811074	0.547538	not_significant
ENSMUSG00000005699	Pard6a	protein_coding	98.8591	-0.792957	0.455082	-1.74245	0.0814304	0.549159	not_significant
ENSMUSG00000042208	0610010F05Rik	protein_coding	45.0969	-1.70563	0.978926	-1.74235	0.0814479	0.549159	not_significant
ENSMUSG00000001855	Nup214	protein_coding	63.0938	1.32562	0.761573	1.74063	0.0817488	0.550848	not_significant
ENSMUSG00000039449	Prpf18	protein_coding	74.1765	1.01564	0.585271	1.73534	0.0826808	0.551573	not_significant
ENSMUSG00000027811	4930579G24Rik	protein_coding	63.7728	1.26341	0.726853	1.73819	0.0821776	0.551573	not_significant
[truncated: 9,380 more rows]
