# Supplementary material for: RNA sequencing uncovers key players of cartilage calcification: potential implications for osteoarthritis pathogenesis
Source: Rheumatology (Oxford). 2024 Oct 21;64(5):3151–9. doi: 10.1093/rheumatology/keae587 (PMC12048056; doi:10.1093/rheumatology/keae587)
Supplement: keae587_Supplementary_Data [file keae587_supplementary_data.zip › keae587_Supplementary_Data/rhe-24-0644-File004.xlsx]

## Sheet: Datasets chosen for meta-analy.
Dataset number	Date published	Paper/Database title	Technique (scRNAseq, RNAseq, microarray...)	PMID/GEO accession number	Model	Region isolated	Numer of samples
1	2019 Feb	RNA sequencing data integration reveals an miRNA interactome of osteoarthritis cartilage	RNAseq	30504444	Human	Damaged and undamaged knee and hip OA articular cartilage	35 = 28 knees and 7 hips, damaged and undamaged cartilage
2	2014, Jul	Gene expression profiles from joint-matched macroscopically intact and OA affected cartilage of patients undergoing joint replacement surgery due to end-stage OA	Microarray	GSE57218	Human	Damaged and undamaged knee and hip OA articular cartilage	33 knees+hips
3	2014, Feb	A gene expression study of normal and damaged cartilage in anteromedial gonarthrosis, a phenotype of osteoarthritis	Microarray	24361742	Human	Knee cartilage	10 Damaged vs Undamaged
4	2016, Aug	Gene expression changes in damaged osteoarthritic cartilage identify a signature of non-chondrogenic and mechanical responses	RNAseq	26973327	Human	Knee cartilage	8 Damaged vs Undamaged
5	2018, May	Identification of transcription factors responsible for dysregulated networks in human osteoarthritis cartilage by global gene expression analysis	RNAseq	GSE114007	Human	Knee cartilage	20 OA cartilage and 18 normal
6	2018, May	Microarray profiling analysis of long non-coding RNAs expression in osteoarthritis	Microarray	GSE113825	Human	Knee cartilage	5 OA and 5 normal
7	2010, Apr	Genome-wide expression profiling reveals new candidate genes associated with osteoarthritis	Microarray	20060954	Human	Knee cartilage	5 OA and 8 healthy
8	2021, Dec	Low-Input RNA-Sequencing in Patients with Cartilage Lesions, Osteoarthritis, and Healthy Cartilage	RNAseq	34775802	Human	Knee cartilage	13 OA cartilage vs 9 normal cartilage
