# Supplementary material for: RNA sequencing uncovers key players of cartilage calcification: potential implications for osteoarthritis pathogenesis
Source: Rheumatology (Oxford). 2024 Oct 21;64(5):3151–9. doi: 10.1093/rheumatology/keae587 (PMC12048056; doi:10.1093/rheumatology/keae587)
Supplement: keae587_Supplementary_Data [file keae587_supplementary_data.zip › keae587_Supplementary_Data/rhe-24-0644-File005.xlsx]

## Sheet: Table 1 & Human Datasets values
	DE mCHs CPP vs NT					Dataset 1: 35 Damaged vs Undamage cartilage		Dataset 2: 33 Damaged vs Undamaged cartilage		Dataset 3: 10 Damaged vs Undamaged cartilage		Dataset 4: 8 Damaged vs Undamaged cartilage		Dataset 5: 20 OA vs 18 Normal cartilage		Dataset 6: 5 OA vs 5 Normal cartilage		Dataset 7: 5 OA vs 8 Normal cartilage		Dataset 8: 13 OA vs 9 Normal cartilage
Gene (list from up modulated in mCHS CPP vs NT)	Log2FC	Adjusted p-value	Experimental evidence in OA	Experimental evidence in calcification	Confirmed datasets	Log2FC	Adjusted p-value	Log2FC	Adjusted p-value	FCA	Up/down regulated	Log2FC	Adjusted p-value	Log2FC	Adjusted p-value	Log2FC	p-value	FC	p-value	Log2FC	FDR
Errfi1	4.99208	4.75273e-114	Yes	No	8, 9	-	-	0.233	0.875804	-	-	0.173605	0.603915	-2.53242	5.43e-21	-	-	-2.68328	1.87e-21	1.1	1.25e-05
Ngf	4.91149	8.03678e-48	Yes	Yes	1, 2, 4, 5, 8, 9	2.29691	2.53068e-14	1.18	0.000138	-	-	1.21866	1.40931e-06	3.44185	1.04e-09	-	-	-	-	2.1	0.00298247
Inhba	4.47251	1.06704e-47	Yes	No	1, 3, 7, 8, 9	1.2386	2.13129e-08	0.006	0.999894	2.6201	up	0.755387	0.00248779	0.273513	0.642	-	-	15.3482	2.38e-17	1.9	8.11e-08
Rcan1	4.33314	5.57442e-88	No	No	4, 5, 7, 8, 9	0.784211	0.000154089	0.78	0.019589	-	-	1.18225	7.79774e-08	1.14448	0.00825	-	-	5.64119	5.89e-17	1.7	1.3e-08
Tubb6	3.1652	3.72209e-61	No	No	7	-	-	0.277	0.056479	-	-	0.387153	0.028576	0.462621	0.105	-	-	3.62003	3.25e-11	-	-
Tnfrsf12a	2.49796	3.23102e-62	No	No	1, 3, 4, 5, 6, 7	1.41978	1.14023e-08	0.744	0.00379	2.29352	up	1.27166	4.7094e-11	1.49028	0.0198	2.65593	0.00818067	15.9115	3.45e-11	-	-
Phlda1	2.39564	1.40325e-36	No	Yes	6, 7	-	-	0.0888	0.999894	-	-	-0.101068	0.763645	-0.0298347	0.955	3.28237	0.00729471	7.20002	2.09e-16	-	-
Anxa8	2.31728	3.53952e-95	Yes	No	1, 3, 4, 9	1.35647	4.84313e-06	0.0795	0.49512	3.80845	up	1.2425	0.000739438	0.933217	0.127	-	-	-	-	-	-
Efhd2	2.21351	6.76478e-70	No	No	6, 7	-	-	0.379	0.134113	-	-	0.795588	0.000304405	0.58465	0.103	2.09925	0.00896214	4.91094	8.52e-17	-2.7	1.08e-09
Pmepa1	2.19157	1.18999e-32	No	No	8	-	-	0.469	0.421366	-	-	0.375637	0.0706257	-0.145424	0.749	-	-	-	-	1.9	9.1e-24
Tuba1c	2.14945	1.45821e-38	Yes	No	6, 7	-	-	0.386	0.458785	-	-	0.392506	0.0944932	0.235764	0.44	2.21582	0.0011876	2.09072	4.68e-18	-	-
Emp1	2.04141	4.56671e-45	No	No	6, 7	0.424651	0.0219601	0.287	0.727579	-	-	0.64088	1.00322e-05	-0.0372552	0.927	3.72602	0.000865	2.36199	2.57e-07	-1.3	4.59e-11
Map2K3	2.0008	3.31987e-32	No	No	7, 9	-	-	0.135	0.705782	-	-	0.203583	0.370448	-0.206716	0.509	-	-	4.35901	6.92e-19	-	-
Tagln2	1.78117	4.04e-31	No	No	5, 6	0.503622	0.00424493	0.448	0.074869	-	-	0.669037	0.000396207	1.17951	0.00347	3.54965	0.0076143	-	-	-	-
Lmna	1.66999	5.89621e-48	No	No	6, 7	-	-	0.277	0.701963	-	-	0.274284	0.176785	0.549492	0.0956	4.31776	0.00641514	4.45677	2.22e-20	-1.1	3.13e-06
Cfl1	1.51569	4.07473e-74	No	No	6, 7	-	-	0.0725	0.999894	-	-	0.216029	0.377026	0.595306	0.00897	2.94749	0.000141	2.1795	1.09e-07	-	-
S100a10	1.47861	9.96681e-42	No	Yes	5, 6	0.536962	0.00677758	0.241	0.398478	-	-	0.39675	0.0567598	1.3592	0.0207	4.74306	0.0126167	-	-	-	-
Tpm1	1.4668	1.67712e-50	No	No	6, 7	-	-	-0.0569	0.709984	2.48448	down	0.340649	0.21955	0.293382	0.131	4.49048	0.000799	2.19162	5.69e-07	-2.5	2.28e-27
Eif5a	1.45331	9.31475e-47	No	No	7	-	-	0.101	0.999894	-	-	0.246982	0.214407	0.304162	0.186	-	-	9.74053	0.000251709	-	-
Cstb	1.44297	4.80617e-27	No	No	6, 7	-	-	0.126	0.886955	-	-	0.265208	0.113273	0.593584	0.0518	2.28489	0.00172178	4.05584	2.9e-21	-	-
Grem1	-4.84383	2.45991e-70	Yes	Yes	1, 8	-1.40645	2.57464e-05	-0.907	0.0094898	-	-	-0.572628	0.173582	0.940295	0.151	-	-	4.01111	1.72e-13	-	-
G0s2	-3.52953	4.97414e-28	Yes	No	5, 8	-	-	0.0352	0.999894	-	-	-0.527351	0.056821	-1.82579	0.000218	-	-	-	-	-3.2	2.1e-08
Crispld1	-3.02344	6.93816e-42	No	No	1, 2, 3, 8	-1.46269	9.28587e-06	-1.32	0.0029436	4.46472	down	-0.603187	0.164857	1.09722	0.074	-	-	5.91345	2e-10	-1.5	0.00288027
Col9a1	-1.5634	3.33e-38	Yes	Yes	1, 2, 4, 8	-1.26698	0.0042695	-1.12	0.044826	-	-	-1.17022	0.0015094	1.55719	0.00312	3.35876	0.0272984	-	-	-	-
Ucma	-1.5539	1.05367e-78	Yes	Yes	1	-1.76494	0.0118002	-0.876	0.168298	-	-	-0.865421	0.0235958	-	-	-	-	-	-	-	-
Serpinh1	-1.40726	3.16004e-44	Yes	Yes	8	-	-	-0.185	0.999894	-	-	-0.300749	0.312742	0.747362	0.00734	14.4037	0.000136	-	-	-1.1	2.02e-06
Cst3	-1.33152	4.72777e-37	No	Yes	8	-	-	-0.165	0.886954	-	-	-0.439803	0.0201714	0.718173	0.177	3.31211	2.92e-05	-	-	-1.4	5.81e-06

## Sheet: Table 2 & Human Datasets values
	DE mCHs CPP vs NT				Dataset 1: 35 Damaged vs Undamage cartilage		Dataset 2: 33 Damaged vs Undamaged cartilage		Dataset 3: 10 Damaged vs Undamaged cartilage		Dataset 4: 8 Damaged vs Undamaged cartilage		Dataset 5: 20 OA vs 18 Normal cartilage		Dataset 6: 5 OA vs 5 Normal cartilage		Dataset 7: 5 OA vs 8 Normal cartilage		Dataset 8: 13 OA vs 9 Normal cartilage
Gene name	Log2FC	Adjusted p-value	Experimental evidence in OA	Experimental evidence in calcification	Log2FC	Adjusted p-value	Log2FC	Adjusted p-value	FCA	Up/down regulated	Log2FC	Adjusted p-value	Log2FC	Adjusted p-value	Log2FC	p-value	FC	p-value	Log2FC	FDR
Egr1	4.57516	2.26418e-71	Yes	Yes	-	-	-0.166	0.999894	-	-	0.0385341	0.9537	-1.8485	5.58e-06	-	-	-	-	-	-
Mt1	2.88221	4.72913e-87	Yes	No	-	-	0.193	0.689712	-	-	0.717991	0.0222427	-2.14807	5.41e-05	-	-	-	-	-	-
Srxn1	2.85022	2.29612e-72	No	No	-	-	0.0264	0.999894	-	-	0.064164	0.793845	0.178522	0.752	-	-	-	-	-	-
Rnf11	2.18394	4.11714e-46	No	Yes	-	-	0.151	0.812249	-	-	0.204888	0.186817	0.185122	0.473	-	-	-	-	-	-
Actb	1.59582	5.57442e-88	No	No	-	-	0.526	0.50731	-	-	0.219622	0.38327	0.600776	0.0405	-	-	-	-	-1.1	1.13e-10
Fibin	-3.37313	5.79748e-27	No	No	-0.368483	0.0219436	-0.166	0.935343	-	-	-0.24279	0.235686	1.02582	0.000624	-	-	-	-	1.5	0.000863
Epyc	-2.71551	3.201e-33	Yes	No	0.785433	0.0015734	0.466	0.465647	-	-	0.190148	0.730146	0.668322	0.151	-	-	-	-	-	-
Tspan6	-2.25701	7.63576e-37	No	No	-	-	-0.0471	0.999894	-	-	0.141934	0.592239	0.233922	0.456	-	-	-	-	1.8	8.31e-10
Peg3	-2.13134	1.27044e-37	No	No	-	-	-0.349	0.342394	-	-	-0.834094	0.000355801	-0.841427	0.0347	-	-	-	-	-	-
Hapln1	-2.12284	2.25744e-69	Yes	No	-	-	-0.263	0.696979	-	-	-0.823244	1.54457e-05	1.30091	9.53e-05	-	-	-	-	1.2	0.0115646
Scrg1	-2.03512	2.65055e-53	No	No	-	-	-0.173	0.480943	-	-	-0.128768	0.587519	1.43301	0.000634	-	-	-	-	1.8	3.5e-05
Igfbp7	-1.95721	1.99203e-29	Yes	Yes	0.469366	0.032965	0.51	0.0111477	-	-	0.861749	0.0197385	1.19642	0.0187	10.2467	0.00407582	2.66106	6.16e-08	-	-
Mia	-1.84081	2.70358e-27	Yes	Yes	-	-	-0.281	0.530132	-	-	-0.281132	0.193387	0.206759	0.789	-	-	-	-	1.5	0.00028
Sparc	-1.83049	1.61484e-31	No	Yes	-	-	-0.199	0.905221	-	-	-0.101021	0.810048	1.85598	3.66e-06	7.38095	0.00103885	2.74347	3.6e-12	-	-
Cd24a	-1.7928	2.70932e-81	No	No	-	-	-	-	-	-	-	-	-	-	-	-	-	-	-	-
Cnmd	-1.78923	3.31507e-54	Yes	No	-	-	-	-	-	-	-	-	2.13123	0.00016	-	-	-	-	-	-
Fmod	-1.78731	2.12874e-50	Yes	Yes	0.458195	0.000435076	0.238	0.536505	2.45842	up	0.132735	0.566992	0.418928	0.262	-	-	-	-	2	8.6e-10
Cdsn	-1.73707	2.23488e-31	No	No	-	-	0.0209	0.999894	-	-	-	-	-	-	-	-	-	-	-	-
Slc25a4	-1.66604	4.46506e-49	No	No	-	-	0.087	0.999894	-	-	0.299348	0.3101	-0.285885	0.521	-	-	-	-	-	-
Papss2	-1.63073	6.82114e-28	Yes	No	0.425427	0.00143357	0.144	0.999894	-	-	0.324372	0.168194	0.386357	0.0476	-	-	-	-	2.8	2.59e-22
Snorc	-1.57238	7.92424e-97	No	No	-	-	-	-	-	-	-	-	-0.733576	0.223	-	-	-	-	-	-
Itm2a	-1.56246	2.64509e-68	No	No	-0.602352	0.00202262	-0.637	0.009571	-	-	-0.754338	4.85037e-05	0.885475	0.0489	-	-	-	-	-	-
Ppib	-1.40359	1.32809e-48	No	No	-	-	-0.0111	0.999894	-	-	0.135394	0.490627	0.0818951	0.879	-	-	-	-	-	-

## Sheet: ST5 & Human Datasets values
	mCHs CPP vs NT		mCHs HA vs NT		Dataset 1: 35 Damaged vs Undamage cartilage		Dataset 2: 33 Damaged vs Undamaged cartilage		Dataset 3: 10 Damaged vs Undamaged cartilage		Dataset 4: 8 Damaged vs Undamaged cartilage		Dataset 5: 20 OA vs 18 Normal cartilage		Dataset 6: 5 OA vs 5 Normal cartilage		Dataset 7: 5 OA vs 8 Normal cartilage		Dataset 8: 13 OA vs 9 Normal cartilage
Gene name	Log2FC	Adjusted p-value	Log2FC	Adjusted p-value	Log2FC	Adjusted p-value	Log2FC	Adjusted p-value	FCA	Up/down regulated	Log2FC	Adjusted p-value	Log2FC	Adjusted p-value	Log2FC	p-value	FC	p-value	Log2FC	FDR
SPHK1	7.41092	2.92676e-20	5.12376	0.00121429	-	-	0.0142	0.999894	-	-	0.680378	0.056692	0.0021759	0.998	-	-	2.92411	9.87e-12	-2.3	3.47e-08
EGR2	6.98531	0.00086853	6.98614	0.000833725	-	-	0.179	0.999894	-	-	1.43468	4.26056e-07	-0.864891	0.0865	-	-	2.90795	6.07e-09	-	-
CXCL2	6.62342	7.16406e-06	6.02233	0.000510088	-	-	0.0105	0.999894	-	-	-	-			-	-	75.7934	1.48e-15	-	-
CCL7	6.54992	0.000206637	6.95244	3.06123e-05	-	-	-0.0342	0.949177	-	-	-	-			-	-	-	-	-	-
GM49890	5.41632	1.0924e-16	3.62202	0.00309942	-	-	-	-	-	-	-	-	-	-	-	-	-	-	-	-
Errfi1	4.99208	4.75273e-114	2.83819	7.40699e-18	-	-	0.233	0.875804	-	-	0.173605	0.603915	-2.53242	5.43e-21	-	-	-2.68328	1.87e-21	1.1	1.25e-05
GM49774	4.96006	4.48301e-22	2.37774	0.0206941	-	-	-	-	-	-	-	-	-	-	-	-	-	-	-	-
Ngf	4.91149	8.03678e-48	2.26064	0.000735166	2.29691	2.53068e-14	1.18	0.000138	-	-	1.21866	1.40931e-06	3.44185	1.04e-09	-	-	-	-	2.1	0.00298247
BHLHE40	4.73546	1.19632e-25	2.98502	1.24198e-05	0.300423	0.00777852	0.227	0.855308	-	-	-0.112693	0.552627	-2.44877	6.81e-22	-	-	-	-	1.4	1.04e-07
Egr1	4.57516	2.26418e-71	3.09395	7.19371e-18	-	-	-0.166	0.999894	-	-	0.0385341	0.9537	-1.8485	5.58e-06	-	-	-	-	-	-
TTC9	4.35883	5.84283e-27	2.04542	0.00894812	1.24874	2.30221e-07	-	-	-	-	1.06876	0.000102108	2.71119	2.13e-13	8.07252	0.00956003	-	-	-	-
Rcan1	4.33314	5.57442e-88	2.19746	1.84426e-12	0.784211	0.000154089	0.78	0.019589	-	-	1.18225	7.79774e-08	1.14448	0.00825	-	-	5.64119	5.89e-17	1.7	1.3e-08
ATF3	4.23964	1.19376e-12	3.23725	2.0085e-05	-	-	-0.106	0.999894	2.29165	down	0.225397	0.672334	-3.4768	5.55e-21	2.35968	0.0300506	-	-	-	-
ARC	4.17995	4.88125e-19	3.47777	4.16104e-13	-	-	0.0677	0.999894	-	-	-	-			-	-	-	-	-	-
DUSP6	4.17956	1.93489e-21	2.55105	8.00097e-05	-	-	0.0234	0.999894	-	-	0.904069	0.000240258	0.183729	0.745	2.5397	0.0233288	2.31017	3.82e-05	-1.6	9.44e-12
CXCL1	4.07055	0.000354991	3.50453	0.0253352	-	-	-0.0192	0.999853	-	-	-	-			-	-	7.93373	2.24e-15	-	-
HMGA2	4.05666	6.75265e-20	1.1145	0.0359987	1.68599	3.85089e-07	-0.0158	0.999894	3.02833	up	1.84195	6.00366e-09	-	-	-	-	-	-	-	-
FOS	3.96546	2.62194e-10	3.24366	4.69304e-07	-	-	-0.361	0.970351	-	-	-0.0305962	0.961483	-2.16853	2.53e-07	4.50753	0.00839738	-	-	-	-
JUNB	3.89081	7.51522e-25	2.77113	1.99091e-11	-	-	0.315	0.908489	-	-	0.0452737	0.917393	-1.91622	1.15e-17	-	-	-	-	-	-
MAFF	3.7746	3.38171e-06	2.88311	0.00153809	-	-	-0.0216	0.999894	-	-	0.478913	0.094675	-3.16046	5.68e-54	-	-	-	-	-	-
KRT18	3.69633	3.35571e-07	3.7569	1.01316e-11	-	-	-0.0214	0.999894	-	-	0.279483	0.388512	-0.64619	0.0839	-2.80998	0.00230686	-	-	1	0.000123
MT2	3.46483	1.31372e-07	1.23987	5.23105e-08	-	-	-	-	-	-	-	-	-	-	-	-	-	-	-	-
SMAD7	3.13811	0.00672511	2.70264	0.0479424	0.39414	7.49317e-06	0.237	0.160827	-	-	0.278796	0.148668	-1.07546	6.98e-06	-	-	3.60001	7.12e-13	-	-
NR4A1	2.91242	3.50323e-05	2.79976	7.39399e-05	-	-	-0.0434	0.935343	-	-	0.0834339	0.830586	-1.42434	0.00839	-	-	-	-	-1.5	0.00424362
SOCS3	2.88663	9.48911e-05	2.52887	4.31537e-05	-	-	0.106	0.999894	-	-	0.256364	0.616153	-2.12111	4.83e-07	-	-	-	-	-	-
Mt1	2.88221	4.72913e-87	1.02972	9.1076e-08	-	-	0.193	0.689712	-	-	0.717991	0.0222427	-2.14807	5.41e-05	-	-	-	-	-	-
IER5	2.84911	4.1245e-14	1.52502	0.00954446	-	-	-0.0392	0.999894	-	-	0.226732	0.498324	-2.15717	5.66e-11	-	-	-	-	-	-
IER2	2.77271	2.76443e-12	1.98381	3.70423e-06	-	-	-0.0292	0.999894	-	-	0.227728	0.651628	-2.73573	3.85e-26	-	-	-	-	-	-
Tnfrsf12a	2.49796	3.23102e-62	1.0883	5.41233e-06	1.41978	1.14023e-08	0.744	0.00379	2.29352	up	1.27166	4.7094e-11	1.49028	0.0198	2.65593	0.00818067	15.9115	3.45e-11	-	-
Phlda1	2.39564	1.40325e-36	1.59487	5.20119e-16	-	-	0.0888	0.999894	-	-	-0.101068	0.763645	-0.0298347	0.955	3.28237	0.00729471	7.20002	2.09e-16	-	-
PDLIM4	2.3676	1.10944e-05	1.83789	0.00048721	-	-	0.0373	0.999894	-	-	0.180624	0.377026	-1.50321	3.73e-06	-	-	-	-	1	0.000379
RUNX1	2.26057	5.3689e-12	1.19226	0.00775059	-	-	0.212	0.686646	-	-	0.0959039	0.642963	-0.0941447	0.768	-	-	7.93373	2.9e-18	-	-
ZFP36	2.22515	2.67798e-07	1.996	4.85421e-08	-0.332773	0.0389391	0.00597	0.999894	-	-	-0.0379527	0.953841	-2.02206	9.92e-06	-	-	-	-	-	-
LITAF	2.0215	5.49182e-16	1.22732	5.1363e-05	-	-	0.156	0.875804	-	-	-0.132375	0.552207	-0.354224	0.114	-	-	-	-	-	-
MYO10	1.98287	7.64323e-06	1.21719	0.0388067	0.37303	0.000290025	-0.0355	0.999894	-	-	0.212221	0.422645	0.229405	0.529	2.59122	0.0102752	-	-	-	-
PIAS2	1.80025	0.000346155	1.27927	0.0449495	-	-	-0.0358	0.927954	-	-	-0.254798	0.245274	-0.554053	0.0294	-	-	-	-	-	-
CEBPD	1.7277	1.04624e-05	1.32529	0.0288738	-	-	0.0324	0.999894	-	-	0.241328	0.444037	-1.25428	0.0363	-	-	-5.23431	4e-10	-	-
FHL2	1.65823	0.000757218	1.16218	0.0423788	0.506556	0.00266465	0.448	0.0510098	-	-	1.14452	3.29767e-10	0.813759	0.02	-	-	5.89708	6.78e-18	-	-
RAMAC	1.53388	0.0158396	1.60741	0.00935132	-	-	-	-	-	-	-	-	0.34457	0.126	-	-	-	-	-	-
NAB2	1.45082	0.00791913	1.15006	0.0393318	-	-	-0.00979	0.999894	-	-	-0.0854937	0.759679	-0.359492	0.146	-	-	-	-	-	-
KIF2A	1.44795	0.000302049	1.05925	0.00341087	-	-	-0.0476	0.999894	-	-	-0.0500227	0.866021	-0.0245441	0.958	-	-	-	-	-	-
STAT3	1.15965	0.00679515	1.20601	0.00241015	-	-	0.282	0.688818	-	-	-0.145445	0.374606	-0.667836	0.0541	-	-	-	-	-	-
ZFR2	-6.66239	0.00143738	-5.08239	0.00390992	-	-	-	-	-	-	-	-	-	-	-	-	-	-	-	-
IL17B	-6.41474	0.00539417	-4.49505	0.0414663	-	-	-0.133	0.935343	-	-	-0.367019	0.420721	-	-	2.26366	0.0362336	-	-	-2.7	0.00603753
PIDD1	-5.84824	0.0316183	-6.68759	0.0119456	-	-	-0.0222	0.999894	-	-	-	-	-0.47311	0.118	-	-	-	-	-	-
C1QTNF2	-5.82115	0.0306249	-6.65876	0.0108612	-	-	0.0012	0.999894	2.09158	down	0.666648	0.0307858	1.6963	0.00066	-	-	34.4875	6.04e-21	-1.6	0.00114965
PLEKHG6	-5.79529	0.0332034	-6.63392	0.0120231	-	-	-0.042	0.641851	-	-	-	-	-0.204137	0.55	-	-	-	-	-	-
ASCL1	-5.66345	0.0469602	-6.5019	0.0203184	-	-	0.012	0.999894	-	-	-	-	-	-	-	-	-	-	-	-
IFI44	-5.14794	0.0350929	-5.09389	0.0303508			-0.136	0.556334	6.53064	down	-0.163574	0.750721	0.921515	0.0439	5.91355	0.0141272	-	-	-5.3	5.95e-20
4921504A21RIK	-5.06232	0.0450197	-5.9015	0.0215149	-	-	-	-	-	-	-	-	-	-	-	-	-	-	-	-
Grem1	-4.84383	2.45991e-70	-1.30892	4.62398e-15	-1.40645	2.57464e-05	-0.907	0.0094898	-	-	-0.572628	0.173582	0.940295	0.151	-	-	4.01111	1.72e-13	-	-
GDF15	-4.05941	1.89344e-05	-1.65178	0.00813732	-	-	-0.122	0.864516	-	-	0.0633849	NA	-	-	-	-	-	-	-	-
GABBR1	-3.86271	0.00405577	-1.94049	0.0331934	-	-	0.0197	0.855792	-	-	-0.426298	0.0455845	-0.505378	0.0886	-	-	-	-	-	-
Fibin	-3.37313	5.79748e-27	-1.0206	4.3227e-09	-0.368483	0.0219436	-0.166	0.935343	-	-	-0.24279	0.235686	1.02582	0.000624	-	-	-	-	1.5	0.000863
SPPL2B	-3.25106	0.000118243	-1.62803	0.0331934	-	-	-0.0239	0.999894	-	-	-0.0912325	0.740581	0.0810464	0.777	-	-	-	-	-	-
FGFR3	-3.14537	3.30271e-11	-1.53064	7.59193e-06	-0.626012	0.00518863	-0.55	0.0135269	-	-	-0.653733	7.69885e-05	-0.0662725	0.911	-	-	-	-	-	-
CREG1	-3.11052	0.0166101	-1.1968	0.000510088	-0.187426	0.00895771	-0.0207	0.999894	-	-	-0.0645259	0.73908	-0.255346	0.217	-	-	-	-	-	-
C1QTNF3	-2.54222	3.57632e-26	-1.00909	5.56869e-07	0.600872	0.0134932	0.0169	0.999894	2.16801	down	1.02253	0.000246341	0.738166	0.0219	-	-	-	-	-1.3	0.0019551
CT010467.1	-2.49436	3.48775e-11	-1.01096	0.0423797	-	-	-	-	-	-	-	-	-	-	-	-	-	-	-	-
IGDCC4	-2.412	0.000845404	-1.74773	0.00777496	-0.514132	0.00445643	-0.192	0.407653	-	-	-0.578764	0.0102694	0.517585	0.194	2.00418	0.0311188	-	-	-	-
CDON	-2.35279	0.00745897	-1.16352	0.0342401	0.640207	4.10956e-06	0.0657	0.947464	-	-	0.100114	0.768221	-0.030148	0.941	-	-	3.16017	2.27e-20	-	-
ANTXR2	-2.34483	0.00714234	-1.92157	0.0246237	-	-	-0.182	0.923566	-	-	0.0828292	0.765024	0.731993	0.0347	4.6278	0.00117671	-	-	-1.6	8.6e-17
Tspan6	-2.25701	7.63576e-37	-1.1346	1.96873e-10	-	-	-0.0471	0.999894	-	-	0.141934	0.592239	0.233922	0.456	-	-	-	-	1.8	8.31e-10
DHRS3	-2.1784	2.5445e-07	-1.046	0.0019423	-0.342206	0.0117489	-0.226	0.565141	-	-	-0.592688	4.27033e-05	-2.163	6.5e-25	-	-	-	-	1.2	2.97e-12
CRTAP	-2.17731	1.29507e-18	-1.42001	1.97206e-10	-	-	0.0371	0.275147	-	-	-0.138818	0.362567	-0.558369	0.00276	-	-	-2.14355	2.7e-12	-	-
ST3GAL5	-2.08274	0.0310544	-2.06639	0.0252422	-	-	-0.0376	0.999894	-	-	0.0591533	0.913253	-1.7197	3.18e-11	-	-	-3.52104	2.38e-10	-	-
TMEM9	-2.02643	0.00497815	-1.95661	0.00154715	-	-	-0.0868	0.913577	-	-	0.00806569	0.976144	0.347486	0.419	-	-	-	-	-	-
Igfbp7	-1.95721	1.99203e-29	-1.1413	2.90215e-20	0.469366	0.032965	0.51	0.0111477	-	-	0.861749	0.0197385	1.19642	0.0187	10.2467	0.00407582	2.66106	6.16e-08	-	-
SIL1	-1.8778	0.000297382	-1.45524	7.70084e-05	-	-	0.0634	0.999894	-	-	0.153843	0.305255	0.10004	0.635	-	-	-	-	-	-
TMED1	-1.86052	2.42806e-05	-1.27957	9.73573e-05	-	-	-0.0238	0.999894	-	-	0.222699	0.213596	-0.236948	0.381	-	-	-	-	-	-
TMX1	-1.79228	3.00543e-05	-1.29792	0.00816337	-	-	0.0681	0.985633	-	-	0.400673	0.00836181	0.621007	0.000348	-	-	-	-	-	-
ITM2C	-1.77042	1.93975e-09	-1.15973	1.01036e-06	-	-	-0.163	0.927376	-	-	-0.138564	0.594484	0.0368835	0.922	-2.22098	0.000305	-	-	1.4	0.0177363
GNS	-1.76265	0.0135031	-1.2537	0.00816337	-	-	-0.0362	0.999894	-	-	0.133522	0.472269	0.319297	0.198	2.20966	0.00591823	-	-	-	-
SRPX	-1.69222	0.00377797	-1.19221	0.00982126	-	-	-0.204	0.993575	2.96091	down	-0.10478	0.814893	1.51619	0.00279	35.2048	4.31e-06	-2.18556	3.93e-05	-3.2	1.14e-16
MAGEH1	-1.6789	0.039735	-1.1744	0.0274937	-	-	-0.021	0.999894	-	-	-0.0349049	0.884172	0.400207	0.172	-	-	-	-	-	-
DLK1	-1.65108	2.45927e-06	-1.02447	0.00670282	-	-	-0.0816	0.238117	-	-	-	-	-	-	-	-	-	-	-	-
PMP22	-1.63094	0.000289385	-1.0978	1.494e-05	0.486067	5.32754e-07	0.804	2.9e-05	-	-	0.532441	0.00046974	0.13245	0.772	-	-	-	-	-	-
SARAF	-1.60246	4.01326e-08	-1.08296	0.000685913	0.268271	0.00363835	0.0841	0.999894	-	-	-	-	0.338451	0.272	-	-	-	-	-	-
EFCAB14	-1.57732	0.00303301	-1.14487	0.0190923	-	-	-0.0454	0.999894	-	-	-0.087876	0.701552	0.301441	0.112	-	-	-	-	-	-
ID3	-1.5442	1.14047e-06	-1.66342	3.44249e-08	-0.440395	0.00831432	-0.192	0.94964	-	-	-0.119286	0.70415	0.679679	0.145	3.05075	0.0421929	-	-	-	-
RNF130	-1.52435	0.0126396	-1.0722	0.00382368	-	-	0.0112	0.999894	-	-	0.229927	0.144331	0.0240021	0.922	-	-	-	-	-	-
9530068E07RIK	-1.5178	8.4022e-09	-1.04124	2.61868e-09	-	-	-	-	-	-	-	-	-	-	-	-	-	-	-	-
TSPAN31	-1.51257	2.30751e-06	-1.09938	0.000118787	-	-	-0.0662	0.999894	-	-	0.223345	0.232941	0.384526	0.00647	-	-	-	-	-	-
ABHD16A	-1.51143	0.0065964	-1.29046	0.00775059	-	-	0.0728	0.970996	-	-	-0.0329402	0.952859	0.467037	0.00672	-	-	-	-	-	-
CD164	-1.51109	0.00279283	-1.26867	0.00156839	-	-	-0.0158	0.999894	-	-	0.16294	0.377655	0.111737	0.729	-	-	-	-	-	-
JAM3	-1.40309	0.0207423	-1.28189	0.0477651	-	-	0.0595	0.999894	-	-	0.0299928	0.901046	0.254239	0.267	-	-	-	-	-	-
GRN	-1.36872	0.00241753	-1.11841	0.00685798	-	-	0.351	0.456842	-	-	0.181211	0.256206	0.587584	0.128	4.81074	0.000221	2.65369	1.59e-09	-	-
OS9	-1.36682	0.0455515	-1.19952	0.0313406	-	-	0.0115	0.999894	-	-	-0.207451	0.19175	0.258667	0.371	-	-	-	-	-	-
TMEM165	-1.22393	0.000410876	-1.05184	0.00102002	0.259149	0.0313701	0.0585	0.951901	-	-	0.459386	0.00817121	0.199033	0.524	-	-	-	-	-	-
RNASET2A	-1.18363	0.0169356	-1.00274	0.0382896	-	-	-	-	-	-	-	-	-	-	-	-	-	-	-	-
TGOLN1	-1.13015	0.0207907	-1.10358	0.0246087	-	-	-	-	-	-	-	-	-	-	-	-	-	-	-	-
EPDR1	-1.02808	0.0286339	-1.03459	0.00572671	-	-	0.222	0.929373	-	-	0.643283	0.00724039	2.56613	6.01e-17	2.96308	0.0101333	4.50648	5.56e-18	-1.4	0.00012
