# Supplementary material for: RNA sequencing uncovers key players of cartilage calcification: potential implications for osteoarthritis pathogenesis
Source: Rheumatology (Oxford). 2024 Oct 21;64(5):3151–9. doi: 10.1093/rheumatology/keae587 (PMC12048056; doi:10.1093/rheumatology/keae587)
Supplement: keae587_Supplementary_Data [file keae587_supplementary_data.zip › keae587_Supplementary_Data/rhe-24-0644-File006.xlsx]

## Sheet: TABLE 3
	mCHs CPP vs NT		mCHs HA vs NT
Gene name	Log2FC	Adjusted p-value	Log2FC2	Adjusted p-value
Sphk1	7.41092	2.92676e-20	5.12376	0.00121429
Egr2	6.98531	0.00086853	6.98614	0.000833725
Cxcl2	6.62342	7.16406e-06	6.02233	0.000510088
Ccl7	6.54992	0.000206637	6.95244	3.06123e-05
Gm49890	5.41632	1.0924e-16	3.62202	0.00309942
Errfi1	4.99208	4.75273e-114	2.83819	7.40699e-18
Gm49774	4.96006	4.48301e-22	2.37774	0.0206941
Ngf	4.91149	8.03678e-48	2.26064	0.000735166
Bhlhe40	4.73546	1.19632e-25	2.98502	1.24198e-05
Egr1	4.57516	2.26418e-71	3.09395	7.19371e-18
Ttc9	4.35883	5.84283e-27	2.04542	0.00894812
Rcan1	4.33314	5.57442e-88	2.19746	1.84426e-12
Atf3	4.23964	1.19376e-12	3.23725	2.0085e-05
Arc	4.17995	4.88125e-19	3.47777	4.16104e-13
Dusp6	4.17956	1.93489e-21	2.55105	8.00097e-05
Cxcl1	4.07055	0.000354991	3.50453	0.0253352
Hmga2	4.05666	6.75265e-20	1.1145	0.0359987
Fos	3.96546	2.62194e-10	3.24366	4.69304e-07
Junb	3.89081	7.51522e-25	2.77113	1.99091e-11
Maff	3.7746	3.38171e-06	2.88311	0.00153809
Krt18	3.69633	3.35571e-07	3.7569	1.01316e-11
Mt2	3.46483	1.31372e-07	1.23987	5.23105e-08
Smad7	3.13811	0.00672511	2.70264	0.0479424
Nr4A1	2.91242	3.50323e-05	2.79976	7.39399e-05
Socs3	2.88663	9.48911e-05	2.52887	4.31537e-05
Mt1	2.88221	4.72913e-87	1.02972	9.1076e-08
Ier5	2.84911	4.1245e-14	1.52502	0.00954446
Ier2	2.77271	2.76443e-12	1.98381	3.70423e-06
Tnfrsf12A	2.49796	3.23102e-62	1.0883	5.41233e-06
Phlda1	2.39564	1.40325e-36	1.59487	5.20119e-16
Pdlim4	2.3676	1.10944e-05	1.83789	0.00048721
Runx1	2.26057	5.3689e-12	1.19226	0.00775059
Zfp36	2.22515	2.67798e-07	1.996	4.85421e-08
Litaf	2.0215	5.49182e-16	1.22732	5.1363e-05
Myo10	1.98287	7.64323e-06	1.21719	0.0388067
Pias2	1.80025	0.000346155	1.27927	0.0449495
Cebpd	1.7277	1.04624e-05	1.32529	0.0288738
Fhl2	1.65823	0.000757218	1.16218	0.0423788
Ramac	1.53388	0.0158396	1.60741	0.00935132
Nab2	1.45082	0.00791913	1.15006	0.0393318
Kif2A	1.44795	0.000302049	1.05925	0.00341087
Stat3	1.15965	0.00679515	1.20601	0.00241015
Zfr2	-6.66239	0.00143738	-5.08239	0.00390992
Il17B	-6.41474	0.00539417	-4.49505	0.0414663
Pidd1	-5.84824	0.0316183	-6.68759	0.0119456
C1Qtnf2	-5.82115	0.0306249	-6.65876	0.0108612
Plekhg6	-5.79529	0.0332034	-6.63392	0.0120231
Ascl1	-5.66345	0.0469602	-6.5019	0.0203184
Ifi44	-5.14794	0.0350929	-5.09389	0.0303508
4921504A21Rik	-5.06232	0.0450197	-5.9015	0.0215149
Grem1	-4.84383	2.45991e-70	-1.30892	4.62398e-15
Gdf15	-4.05941	1.89344e-05	-1.65178	0.00813732
Gabbr1	-3.86271	0.00405577	-1.94049	0.0331934
Fibin	-3.37313	5.79748e-27	-1.0206	4.3227e-09
Sppl2B	-3.25106	0.000118243	-1.62803	0.0331934
Fgfr3	-3.14537	3.30271e-11	-1.53064	7.59193e-06
Creg1	-3.11052	0.0166101	-1.1968	0.000510088
C1Qtnf3	-2.54222	3.57632e-26	-1.00909	5.56869e-07
Ct010467.1	-2.49436	3.48775e-11	-1.01096	0.0423797
Igdcc4	-2.412	0.000845404	-1.74773	0.00777496
Cdon	-2.35279	0.00745897	-1.16352	0.0342401
Antxr2	-2.34483	0.00714234	-1.92157	0.0246237
Tspan6	-2.25701	7.63576e-37	-1.1346	1.96873e-10
Dhrs3	-2.1784	2.5445e-07	-1.046	0.0019423
Crtap	-2.17731	1.29507e-18	-1.42001	1.97206e-10
St3Gal5	-2.08274	0.0310544	-2.06639	0.0252422
Tmem9	-2.02643	0.00497815	-1.95661	0.00154715
Igfbp7	-1.95721	1.99203e-29	-1.1413	2.90215e-20
Sil1	-1.8778	0.000297382	-1.45524	7.70084e-05
Tmed1	-1.86052	2.42806e-05	-1.27957	9.73573e-05
Tmx1	-1.79228	3.00543e-05	-1.29792	0.00816337
Itm2C	-1.77042	1.93975e-09	-1.15973	1.01036e-06
Gns	-1.76265	0.0135031	-1.2537	0.00816337
Srpx	-1.69222	0.00377797	-1.19221	0.00982126
Mageh1	-1.6789	0.039735	-1.1744	0.0274937
Dlk1	-1.65108	2.45927e-06	-1.02447	0.00670282
Pmp22	-1.63094	0.000289385	-1.0978	1.494e-05
Saraf	-1.60246	4.01326e-08	-1.08296	0.000685913
Efcab14	-1.57732	0.00303301	-1.14487	0.0190923
Id3	-1.5442	1.14047e-06	-1.66342	3.44249e-08
Rnf130	-1.52435	0.0126396	-1.0722	0.00382368
9530068E07Rik	-1.5178	8.4022e-09	-1.04124	2.61868e-09
Tspan31	-1.51257	2.30751e-06	-1.09938	0.000118787
Abhd16A	-1.51143	0.0065964	-1.29046	0.00775059
Cd164	-1.51109	0.00279283	-1.26867	0.00156839
Jam3	-1.40309	0.0207423	-1.28189	0.0477651
Grn	-1.36872	0.00241753	-1.11841	0.00685798
Os9	-1.36682	0.0455515	-1.19952	0.0313406
Tmem165	-1.22393	0.000410876	-1.05184	0.00102002
Rnaset2A	-1.18363	0.0169356	-1.00274	0.0382896
Tgoln1	-1.13015	0.0207907	-1.10358	0.0246087
Epdr1	-1.02808	0.0286339	-1.03459	0.00572671
